# Supplementary material for: Prevalence of depression and its impact on quality of life in frontline otorhinolaryngology nurses during the COVID-19 pandemic in China
Source: PeerJ. 2021 Apr 20;9:e11037. doi: 10.7717/peerj.11037 (PMC8063879; doi:10.7717/peerj.11037)
Supplement: Data S1 [file peerj-09-11037-s001.xlsx]

## Sheet: 工作表1
A1	A2	A3	A4	A5	A6	A7	A8	A9	A10	A11	A12	A13	A14	A15	A16	A17	A18	A19
31	0	1	1	1	4	1	8	0	0	1	1	0	0	0	0	0	8	0
31	0	1	1	1	4	1	12	1	1	1	1	0	0	0	0	0	6	0
25	0	0	1	0	4	1	4	0	0	1	0	0	0	0	0	2	6	0
28	0	1	1	1	4	1	10	0	1	1	1	0	0	0	0	0	8	0
23	0	0	1	0	4	1	4	0	1	0	0	0	0	0	0	17	5	1
28	0	0	1	1	4	1	10	0	0	1	1	0	0	0	0	0	5	0
28	0	1	1	1	4	0	9	0	0	1	1	0	0	0	0	4	6	0
42	0	1	1	1	4	0	17	0	1	1	0	1	0	0	0	2	7	0
35	0	1	1	1	4	0	13	0	1	1	0	0	0	0	0	3	7	0
29	0	0	1	0	4	1	9	0	1	1	0	1	0	0	0	5	5	1
39	0	1	1	1	4	0	20	0	0	1	0	0	0	0	0	8	4	1
31	0	1	1	1	4	1	10	0	1	1	0	0	0	0	0	5	5	1
33	0	1	1	1	4	1	15	0	0	0	0	0	0	0	0	2	10	0
40	0	1	1	1	4	0	16	1	1	0	0	0	0	0	0	5	8	1
26	0	1	1	1	4	1	5	0	1	1	1	0	0	0	0	1	6	0
42	0	1	1	1	4	0	23	0	1	1	0	0	0	0	0	4	8	0
33	0	1	1	1	4	0	9	0	1	0	0	0	0	0	0	0	6	0
45	0	1	1	1	4	0	22	1	0	1	0	0	0	0	0	13	5	1
45	0	1	1	1	4	0	24	0	0	1	0	0	0	0	0	14	4	1
33	0	1	1	1	4	1	9	0	1	1	1	0	0	0	0	12	4	1
26	0	0	1	1	4	1	3	1	1	1	1	0	0	0	0	0	8	0
48	0	1	1	1	4	0	29	0	1	1	0	1	0	0	0	0	8	0
25	0	0	1	1	4	1	1	0	1	1	1	0	0	0	0	0	8	0
29	0	1	1	1	4	1	9	0	1	1	1	0	0	0	0	0	7	0
24	0	0	1	1	4	1	2	0	1	1	1	1	0	0	0	6	5	1
42	0	1	1	1	4	0	22	1	1	1	0	0	0	0	0	5	8	1
36	0	1	1	1	4	0	14	0	1	1	0	1	1	0	0	1	8	0
38	0	1	1	1	4	0	15	1	1	1	0	0	0	0	0	0	8	0
22	0	0	1	1	4	1	2	1	0	1	1	0	0	0	0	8	4	1
24	0	0	1	0	4	1	3	0	1	1	1	1	0	0	0	1	7	0
40	0	1	1	1	4	0	19	0	0	0	0	0	1	0	0	5	6	1
22	0	0	1	1	4	1	1	0	1	1	0	1	0	0	0	0	8	0
25	0	0	1	0	4	1	1	0	1	1	1	0	0	0	0	0	6	0
26	0	0	1	0	4	1	1	0	1	1	1	1	0	0	0	3	8	0
29	0	0	1	0	4	1	7	0	0	1	1	0	0	0	0	1	5	0
30	0	0	1	0	4	1	5	0	1	0	0	0	0	0	0	3	6	0
48	0	1	1	1	4	0	30	1	1	0	0	0	0	0	0	1	6	0
28	0	0	1	0	4	1	4	0	1	1	1	1	0	0	0	2	8	0
35	0	1	1	1	4	0	10	0	1	1	1	1	0	1	0	2	5	0
24	0	0	1	1	4	1	2	0	1	1	1	0	0	0	0	0	7	0
24	0	1	1	1	4	1	1	0	1	1	1	0	0	0	0	2	8	0
32	0	1	1	1	4	1	12	0	1	1	1	0	0	0	0	0	8	0
28	0	1	1	1	4	1	3	1	1	1	1	0	0	0	0	1	8	0
32	0	1	1	1	4	0	11	0	1	1	1	1	0	0	0	4	8	0
34	0	1	1	1	4	1	15	0	1	1	1	0	0	0	0	1	10	0
28	0	1	0	1	4	1	7	0	1	1	1	0	0	0	0	6	6	1
33	0	1	1	1	4	1	11	0	1	1	1	0	0	0	0	7	6	1
36	0	1	1	1	4	0	16	0	1	1	1	0	0	0	0	17	3	1
30	0	1	1	1	4	1	7	0	1	1	1	0	0	0	0	0	8	0
25	0	0	1	0	4	1	2	0	1	0	1	0	0	0	0	8	4	1
24	0	0	1	0	4	1	2	0	1	1	1	1	0	0	0	1	8	0
33	0	1	1	1	4	0	10	0	1	1	1	0	0	0	0	5	5	1
26	0	1	1	0	4	1	6	0	1	1	1	1	0	0	0	0	8	0
45	0	0	1	1	4	0	23	0	0	1	1	0	0	0	0	0	8	0
24	0	0	1	1	4	1	2	0	1	1	1	0	0	0	0	7	4	1
32	0	1	1	1	4	0	10	1	1	1	1	0	0	0	0	2	8	0
50	0	1	1	1	4	0	32	0	1	1	0	1	0	0	0	10	5	1
50	0	1	1	0	4	0	30	0	1	1	0	0	0	0	0	16	5	1
34	0	1	1	1	4	1	13	0	1	0	1	0	0	0	0	3	5	0
30	0	1	1	1	4	0	9	0	0	1	0	0	0	0	0	0	8	0
33	0	1	1	1	4	0	13	0	1	1	1	0	0	0	0	1	8	0
35	0	1	1	1	4	0	16	0	1	1	1	0	0	1	0	5	7	1
23	0	0	1	1	4	1	2	0	1	1	1	0	0	0	0	0	10	0
25	0	0	1	0	4	1	1	0	1	1	1	0	0	0	0	4	6	0
30	0	1	1	1	4	1	10	0	1	1	1	0	0	0	0	0	9	0
52	0	1	1	1	4	1	32	0	1	1	0	1	0	0	0	0	9	0
47	0	1	1	1	4	0	29	1	1	1	0	0	0	0	0	0	8	0
31	0	0	1	0	4	1	11	0	1	1	1	0	0	0	1	11	2	1
39	0	1	1	1	4	0	18	0	0	1	0	0	0	0	0	1	8	0
33	0	1	1	1	4	1	12	0	0	1	1	0	0	0	0	1	7	0
29	0	0	1	0	4	1	7	0	1	1	1	0	0	0	0	6	5	1
40	0	1	1	1	4	1	17	0	1	1	0	0	0	0	0	3	5	0
25	0	0	1	0	4	1	1	0	1	1	1	0	0	0	0	0	8	0
29	0	0	1	1	4	1	2	0	1	1	1	0	0	0	0	7	7	1
27	0	0	1	1	4	1	3	0	1	1	1	1	0	0	0	0	8	0
34	1	1	1	1	4	0	15	0	1	1	0	0	0	0	0	1	8	0
34	0	1	1	1	4	1	13	0	1	1	1	0	0	0	0	15	5	1
29	0	0	1	0	4	1	11	0	1	1	1	0	0	1	0	3	5	0
39	0	0	1	1	4	0	19	0	1	1	0	0	0	0	0	0	10	0
53	0	1	1	1	4	0	35	1	1	1	0	0	0	0	0	4	8	0
30	0	1	1	1	4	1	8	0	0	1	1	0	0	0	0	0	6	0
29	0	1	1	1	4	1	5	0	1	1	1	1	0	0	0	8	4	1
30	0	1	1	1	4	1	9	0	1	1	1	0	0	0	0	5	7	1
29	0	1	1	1	4	1	5	0	1	1	1	1	0	0	0	5	8	1
28	0	1	1	1	4	1	8	0	1	1	1	1	0	0	0	0	8	0
56	0	1	1	1	4	0	37	1	1	0	0	0	1	0	0	0	7	0
36	0	0	1	1	4	1	10	0	1	1	1	0	0	0	1	13	4	1
27	0	1	1	1	4	1	6	0	1	1	1	0	0	0	0	6	6	1
36	0	1	1	1	4	0	15	0	1	0	0	0	0	0	0	9	5	1
44	0	1	1	1	4	0	27	1	1	1	0	0	0	0	0	3	6	0
24	0	0	0	0	4	1	2	0	1	1	1	1	0	0	0	6	6	1
31	0	1	1	1	4	1	10	0	1	1	1	0	0	0	0	2	5	0
47	0	1	1	1	4	0	30	0	1	1	0	0	0	0	0	6	8	1
30	0	0	1	0	4	0	10	0	1	1	0	0	0	0	0	11	4	1
35	0	1	1	1	4	1	15	1	1	0	0	0	0	0	0	17	5	1
25	0	0	1	1	4	1	3	0	1	1	1	0	0	0	0	1	7	0
23	0	0	1	1	4	1	3	0	1	1	0	0	0	0	0	2	8	0
33	0	1	1	1	4	1	10	0	1	1	1	0	0	0	0	0	8	0
26	0	0	1	0	4	1	2	0	1	1	1	0	0	0	0	0	8	0
36	0	1	1	1	4	1	17	0	1	0	1	1	0	0	0	1	8	0
31	0	1	1	1	4	1	11	0	1	1	1	0	0	0	0	2	7	0
39	0	1	1	1	4	0	19	1	1	1	1	0	0	0	0	8	5	1
36	0	1	1	1	4	0	13	0	1	0	1	0	0	0	0	1	7	0
28	0	0	1	0	4	1	4	0	1	1	1	0	0	0	0	10	5	1
37	0	1	1	1	4	0	13	0	1	1	0	0	0	0	0	2	8	0
27	0	0	1	1	4	1	6	0	1	1	1	0	0	0	0	8	5	1
42	0	1	1	1	4	1	23	0	1	1	1	0	0	0	0	4	6	0
36	0	1	1	1	4	0	17	0	1	0	0	0	0	0	0	0	8	0
46	0	1	1	1	4	0	28	0	1	0	0	0	0	0	0	7	6	1
25	0	0	1	1	4	1	3	0	1	0	1	0	0	0	0	0	7	0
31	0	0	1	1	4	0	10	0	1	1	1	0	0	0	0	0	8	0
30	0	1	1	0	4	1	8	0	1	1	1	1	0	0	0	6	5	1
39	0	1	1	1	4	1	19	1	1	0	1	0	0	0	0	8	4	1
32	0	1	1	1	4	0	8	0	1	1	1	0	0	0	0	7	5	1
22	0	0	1	0	4	1	1	0	1	1	1	0	0	0	0	0	8	0
27	0	0	1	1	4	1	5	0	1	1	1	0	0	0	0	0	8	0
48	0	1	1	1	4	0	28	0	1	1	0	1	0	0	0	3	7	0
37	0	1	1	1	4	0	18	1	1	1	1	0	0	0	0	0	6	0
40	0	1	1	1	4	0	21	1	1	1	0	1	1	0	0	4	7	0
50	0	1	1	1	4	0	28	1	1	0	0	1	1	0	0	7	8	1
29	0	1	1	1	4	1	9	0	1	1	1	0	0	0	0	6	8	1
23	0	0	1	1	4	1	1	0	0	1	0	0	0	0	0	10	7	1
34	0	1	1	1	4	1	9	0	1	1	1	0	0	0	0	11	4	1
21	0	0	1	1	4	1	1	0	1	1	1	0	0	0	0	0	10	0
27	0	0	1	1	4	1	7	0	1	1	0	0	0	0	0	15	4	1
23	0	0	1	0	4	1	2	0	1	0	1	0	0	0	0	0	6	0
25	0	0	1	1	4	1	2	0	1	1	1	1	0	0	0	6	6	1
27	0	1	1	1	4	1	6	0	1	1	1	0	0	0	0	0	9	0
27	1	1	1	1	4	1	5	0	1	0	1	0	0	0	1	4	7	0
24	0	1	1	1	4	1	6	0	1	1	1	0	0	0	0	0	7	0
38	0	1	1	1	4	0	18	0	1	1	1	0	0	0	0	9	6	1
30	0	1	1	1	4	1	6	1	1	1	1	0	0	0	0	0	8	0
24	0	0	1	1	4	1	2	0	1	1	1	0	0	0	0	3	6	0
35	0	1	1	1	4	1	13	0	1	1	1	0	0	0	0	6	5	1
41	0	1	1	1	4	0	20	0	1	1	0	0	0	0	0	6	7	1
36	0	1	1	1	4	0	16	0	0	1	0	0	0	0	0	1	6	0
34	0	1	1	1	4	0	10	0	1	1	1	1	0	0	0	2	5	0
29	0	1	1	1	4	1	8	0	1	1	1	0	0	0	0	2	7	0
50	0	1	1	1	4	0	29	1	1	1	0	0	0	0	0	0	7	0
34	0	1	1	1	4	1	12	0	1	1	1	0	0	0	0	0	8	0
33	0	1	1	1	4	1	10	1	1	1	1	0	0	0	0	13	4	1
31	0	1	1	1	4	1	8	0	1	1	0	0	0	0	0	0	8	0
31	0	1	1	1	4	1	11	1	1	0	0	0	0	0	0	10	6	1
36	0	1	1	0	4	0	13	0	1	1	1	0	0	0	0	3	6	0
29	0	1	1	1	4	1	9	0	1	1	1	0	0	0	0	0	8	0
27	0	0	1	1	4	1	5	0	0	1	1	0	0	1	0	2	6	0
33	0	1	1	1	4	0	10	0	1	1	0	1	0	0	0	4	7	0
32	0	1	1	1	4	0	12	0	1	1	1	0	0	0	0	13	6	1
39	0	1	1	1	4	0	20	1	1	1	1	0	1	1	0	0	8	0
37	0	1	1	1	4	0	17	0	1	1	1	0	0	0	0	0	7	0
28	0	0	1	0	4	1	8	0	1	1	1	0	0	0	0	8	6	1
35	0	1	1	1	4	0	15	0	1	1	1	1	0	0	0	3	7	0
35	0	1	1	1	4	1	16	0	1	0	1	0	0	0	0	0	8	0
36	0	1	1	1	4	0	14	0	1	1	1	0	0	0	0	3	8	0
31	0	1	1	1	4	1	7	0	1	0	1	1	0	0	0	6	5	1
37	0	1	1	1	4	1	19	0	1	1	0	0	0	0	0	4	8	0
33	0	1	1	1	4	0	11	0	1	1	1	0	0	0	0	5	5	1
28	0	0	1	0	4	1	7	0	1	1	1	0	0	0	0	2	7	0
35	0	1	1	1	4	0	14	1	1	1	1	0	0	0	0	0	8	0
42	0	1	1	1	4	0	22	1	1	0	0	0	0	0	0	9	6	1
29	0	1	1	1	4	1	7	0	1	0	1	0	0	0	0	0	8	0
44	0	1	1	1	4	1	26	0	1	1	0	0	0	0	0	8	6	1
32	0	0	1	0	4	0	10	0	1	1	1	0	0	0	0	8	8	1
50	0	1	1	1	4	0	30	1	1	1	0	0	0	0	0	14	4	1
26	0	1	1	1	4	1	10	1	0	1	0	0	0	0	0	11	5	1
30	0	1	1	1	4	1	10	0	0	1	1	0	0	1	0	5	7	1
24	0	0	1	0	4	1	4	0	1	1	1	0	0	0	0	9	6	1
27	0	1	1	1	4	1	8	0	1	1	1	0	0	0	0	9	6	1
31	0	0	1	1	4	1	10	0	1	1	0	0	0	0	0	7	4	1
28	0	1	1	1	4	1	5	0	1	1	1	0	0	0	0	0	8	0
28	0	1	1	1	4	1	9	0	1	1	1	0	0	0	0	6	6	1
30	0	1	1	1	4	0	10	0	0	1	1	0	0	1	0	3	6	0
39	0	0	1	1	4	0	20	1	1	1	1	0	0	0	0	0	8	0
31	0	1	1	1	4	0	9	0	1	1	1	1	0	0	0	0	8	0
28	0	1	1	1	4	1	8	0	0	1	0	0	0	0	0	0	5	0
27	0	1	1	1	4	1	8	0	1	1	1	0	0	0	0	4	4	0
30	0	1	1	1	4	1	8	0	1	1	1	0	0	0	0	0	10	0
29	0	1	1	1	4	1	6	0	1	1	1	0	0	0	0	0	8	0
46	0	1	1	1	4	0	28	0	1	0	0	1	0	0	0	4	5	0
30	0	0	1	1	4	1	8	0	1	1	1	0	0	0	0	1	5	0
23	0	0	1	0	4	1	3	0	1	1	1	0	0	0	0	0	10	0
31	0	1	1	1	4	0	11	0	1	1	0	0	1	0	0	8	5	1
28	0	1	1	1	4	1	6	0	1	1	1	0	0	0	0	0	8	0
35	0	1	1	1	4	1	13	0	1	1	1	0	0	0	0	3	7	0
31	0	1	1	1	4	1	7	0	1	1	1	1	0	0	0	0	8	0
54	0	1	1	1	4	0	38	0	1	1	0	0	0	0	0	1	7	0
39	0	1	1	1	4	0	18	1	1	1	1	0	0	0	0	4	6	0
31	0	1	1	1	4	1	11	0	1	1	1	0	0	0	0	0	5	0
32	0	1	1	1	4	1	9	0	1	1	1	0	0	0	0	0	8	0
35	0	1	1	1	4	1	13	0	1	0	1	0	0	0	0	6	6	1
28	0	1	1	1	4	1	8	0	1	1	1	1	0	0	0	0	10	0
28	0	1	1	1	4	1	6	0	1	1	1	0	0	0	0	4	8	0
38	0	1	1	1	4	0	16	0	1	1	1	0	0	0	0	6	5	1
36	0	1	1	1	4	1	17	0	1	0	0	1	0	0	0	0	5	0
26	0	1	1	1	4	1	6	0	0	1	1	0	0	0	0	0	8	0
26	0	1	1	1	4	1	6	0	1	1	1	1	0	0	0	0	8	0
47	0	1	1	1	4	0	28	0	1	0	0	0	0	0	0	11	4	1
50	0	1	1	1	4	0	32	1	1	1	0	0	0	0	0	0	8	0
49	0	1	1	1	4	0	29	0	0	0	0	0	0	0	0	9	6	1
33	0	1	1	1	4	0	10	0	1	1	1	0	0	0	0	4	6	0
29	0	1	1	1	4	0	10	0	1	1	1	0	0	0	0	8	6	1
29	0	1	1	1	4	1	5	0	1	1	1	0	0	0	0	12	5	1
33	0	0	1	1	4	0	12	0	1	0	1	0	0	0	0	7	6	1
31	0	0	1	1	4	1	9	0	1	1	1	0	0	0	0	11	5	1
25	0	1	1	1	4	1	3	0	1	1	1	0	0	0	0	0	10	0
25	0	0	1	1	4	1	3	0	1	1	1	0	0	0	0	4	10	0
51	0	1	1	1	4	0	33	0	1	1	0	0	0	0	0	1	8	0
42	0	1	1	1	4	0	22	0	1	1	0	0	0	1	0	6	8	1
49	0	1	1	1	4	0	29	1	1	0	0	0	0	0	0	1	6	0
30	0	1	1	1	4	1	7	0	1	1	1	1	0	1	0	4	6	0
48	0	1	1	1	4	0	30	0	1	0	0	0	0	0	0	8	4	1
27	0	0	1	1	4	1	6	0	1	0	1	0	0	0	0	0	8	0
42	0	1	1	1	4	0	24	0	0	1	0	0	0	0	0	0	6	0
36	0	1	1	1	4	0	17	0	1	1	1	0	0	0	0	2	6	0
56	0	1	1	1	4	0	37	0	1	0	0	0	0	0	0	9	5	1
36	0	1	1	1	4	0	16	0	1	1	0	0	0	0	0	6	6	1
48	0	1	1	1	4	0	27	0	1	1	0	1	0	0	0	7	4	1
32	0	1	1	0	4	1	9	1	1	1	1	0	0	0	0	0	6	0
27	0	1	1	1	4	1	4	0	1	1	1	0	0	0	0	3	9	0
28	0	0	1	1	4	1	9	0	1	0	1	1	0	0	0	0	8	0
47	0	1	1	1	4	0	29	0	1	0	0	0	0	0	0	0	8	0
29	0	0	1	0	4	1	6	0	1	1	1	0	0	0	0	17	4	1
30	0	1	1	1	4	1	4	0	1	1	1	0	0	1	0	0	8	0
45	0	1	1	1	4	1	25	1	1	1	1	0	0	1	0	5	7	1
46	0	1	1	1	4	0	24	0	1	1	0	1	0	0	0	4	7	0
30	0	0	1	1	4	1	9	0	1	1	1	0	0	0	0	4	8	0
33	0	1	1	1	4	0	11	0	1	1	1	0	0	1	0	8	6	1
37	0	1	1	1	4	0	11	0	1	0	1	1	0	0	0	7	7	1
51	0	1	0	1	4	0	33	0	1	1	0	0	0	0	0	8	6	1
40	0	1	1	1	4	1	20	1	1	1	1	0	0	0	0	0	8	0
44	0	1	1	1	4	0	23	0	1	0	1	0	0	0	0	6	5	1
50	0	1	1	1	4	1	31	0	1	0	0	0	0	0	0	0	8	0
46	0	1	1	1	4	0	25	1	1	1	1	0	0	0	0	0	6	0
30	0	1	1	1	4	1	10	0	1	0	1	0	0	0	0	0	5	0
38	0	1	1	1	4	0	15	0	1	1	1	0	0	0	0	6	7	1
37	0	1	1	1	4	0	16	0	1	1	0	1	0	0	0	0	6	0
65	0	1	1	1	4	0	15	0	1	0	0	0	0	0	0	1	6	0
23	0	0	1	0	4	1	1	0	1	1	1	0	0	1	0	4	7	0
47	1	1	1	1	4	0	27	0	1	1	0	0	0	0	0	4	8	0
31	0	1	1	1	4	0	9	0	1	1	1	1	0	0	0	5	7	1
37	0	1	1	1	4	0	15	0	1	1	0	0	0	1	0	0	8	0
28	0	0	1	1	4	1	6	0	1	1	1	0	0	0	0	0	6	0
27	0	0	1	0	4	1	1	0	1	1	1	0	0	0	0	2	7	0
50	0	1	1	1	4	0	29	0	1	1	0	0	0	1	0	6	5	1
49	0	1	1	1	4	0	28	1	0	1	0	0	0	0	0	1	5	0
39	0	0	1	1	4	0	20	1	1	0	0	0	0	0	0	0	8	0
26	0	1	1	1	4	1	4	0	1	1	1	0	0	0	0	0	8	0
24	0	0	1	1	4	1	2	0	1	1	1	0	0	0	0	0	8	0
50	0	1	1	1	4	0	31	1	0	0	0	0	0	0	0	0	8	0
25	0	0	1	0	4	1	4	0	1	1	1	1	0	0	0	10	5	1
29	0	1	1	1	4	1	10	0	1	1	1	0	0	0	0	0	8	0
51	0	1	1	1	4	0	33	0	1	0	0	0	0	0	0	0	8	0
27	0	0	1	1	4	1	7	0	1	1	1	0	0	0	0	1	7	0
47	0	1	1	1	4	0	29	0	1	1	0	1	0	0	0	4	8	0
37	0	1	1	1	4	0	19	0	1	0	1	0	0	0	0	9	6	1
28	0	1	1	1	4	1	7	0	1	1	1	0	0	0	0	0	10	0
34	0	1	1	1	4	1	12	0	1	0	1	0	0	0	0	0	8	0
30	0	1	1	1	4	1	9	0	1	1	1	0	0	0	0	1	8	0
28	0	1	1	1	4	1	4	0	1	1	0	0	0	0	0	8	8	1
33	0	1	1	1	4	0	15	0	1	1	0	0	0	0	0	8	6	1
26	0	0	1	1	4	1	4	0	1	1	1	0	1	0	0	4	6	0
29	0	1	1	1	4	1	9	0	1	1	1	1	0	0	0	0	8	0
27	0	0	1	1	4	1	5	0	1	1	1	0	0	0	0	11	4	1
30	0	0	1	0	4	1	8	1	1	1	1	0	0	0	0	0	10	0
40	0	0	1	0	4	1	21	1	1	1	1	0	0	0	0	5	6	1
53	0	0	1	0	4	0	36	1	0	0	0	0	0	0	0	1	8	0
27	0	0	1	0	4	1	1	0	0	1	1	0	0	0	0	1	8	0
30	0	0	1	1	4	1	9	0	1	0	1	0	0	1	0	6	6	1
38	0	1	1	1	4	0	15	0	1	1	1	0	0	0	0	1	6	0
40	0	1	1	1	4	0	23	1	1	1	0	0	0	0	0	17	4	1
26	0	0	1	1	4	1	4	0	1	1	1	0	0	0	0	0	8	0
56	0	1	1	1	4	0	35	0	1	0	0	1	0	0	0	8	5	1
35	0	1	1	1	4	1	10	0	1	1	0	0	0	0	0	8	6	1
48	0	1	1	1	4	0	29	0	1	1	0	0	1	0	0	7	6	1
30	0	1	0	1	4	1	11	0	1	1	1	0	0	0	0	9	6	1
32	0	1	1	1	4	1	7	0	1	1	1	1	0	0	0	0	7	0
27	0	0	1	1	4	1	5	0	1	1	1	1	0	0	0	0	6	0
24	0	0	1	0	4	1	3	0	1	1	1	0	0	0	0	7	6	1
27	0	0	1	1	4	1	6	0	1	0	1	0	0	0	0	15	6	1
24	0	0	1	0	4	1	2	0	0	1	1	0	0	0	0	14	4	1
29	0	0	1	0	4	1	6	0	0	1	1	0	0	0	0	3	3	0
32	1	1	1	1	4	1	9	0	1	1	1	0	0	0	0	4	8	0
46	0	1	1	1	4	1	29	0	1	1	1	0	0	0	0	19	4	1
31	0	1	1	1	4	1	8	0	1	1	1	0	0	1	0	4	5	0
29	0	1	1	1	4	1	8	0	1	1	1	0	0	0	0	0	7	0
33	0	1	1	1	4	1	13	0	1	1	1	0	0	0	0	0	8	0
36	0	1	1	1	4	0	17	0	1	1	1	0	0	0	0	2	7	0
25	0	0	1	1	4	1	3	0	1	1	1	0	1	0	0	0	6	0
24	0	0	1	0	4	1	2	0	1	1	1	0	0	0	0	0	8	0
30	0	1	1	1	4	1	8	0	1	1	1	0	0	0	0	2	8	0
38	0	0	1	0	4	0	20	0	1	1	1	0	0	1	0	16	5	1
35	0	1	1	1	4	0	16	0	1	1	0	0	0	0	0	0	8	0
36	0	1	1	1	4	0	12	0	1	0	1	0	0	0	0	5	6	1
31	0	1	1	1	4	1	10	0	1	1	1	0	0	0	0	8	4	1
28	0	0	1	1	4	1	6	0	1	1	1	0	0	0	0	9	6	1
30	0	1	1	0	4	1	10	0	1	1	1	0	0	0	0	22	10	1
28	0	1	1	1	4	1	5	0	1	1	1	0	0	0	0	7	6	1
34	0	1	1	1	4	1	12	1	1	1	1	0	0	0	0	3	5	0
28	0	0	1	0	4	1	5	0	0	1	1	0	0	0	0	4	5	0
51	0	1	1	1	4	0	31	0	0	0	0	1	0	0	0	1	7	0
31	0	1	1	1	4	1	10	0	1	1	1	0	0	0	0	13	5	1
41	0	0	1	1	4	0	20	0	1	1	1	0	0	0	0	0	8	0
26	0	0	1	0	4	1	4	0	1	1	1	1	0	0	0	0	6	0
26	0	1	1	1	4	1	5	0	1	1	1	1	0	0	0	0	8	0
30	0	1	1	1	4	1	8	0	1	1	1	0	0	0	0	3	7	0
30	0	1	1	1	4	1	8	1	0	1	1	0	0	0	0	0	9	0
28	0	0	1	0	4	1	7	0	1	1	1	0	0	0	0	5	6	1
50	0	1	1	1	4	0	30	0	1	1	0	0	0	0	0	2	6	0
49	0	1	1	1	4	0	30	1	1	1	0	1	0	0	0	2	8	0
45	0	1	1	1	4	1	21	1	1	0	1	0	0	0	0	0	8	0
50	0	1	1	1	4	0	32	0	1	1	0	0	0	0	0	0	8	0
27	0	0	1	0	4	1	3	0	1	1	1	0	0	0	0	4	4	0
46	0	1	1	1	4	0	27	1	1	1	0	0	0	0	0	0	8	0
27	0	1	1	1	4	1	5	0	1	1	1	0	0	0	0	3	6	0
32	0	1	1	1	4	1	7	0	1	1	1	0	0	0	0	0	6	0
27	0	0	1	1	4	1	2	0	1	1	1	0	0	0	0	8	6	1
26	0	0	1	1	4	1	4	0	0	1	1	0	0	0	0	7	6	1
34	0	1	1	1	4	0	12	0	1	1	1	0	0	0	0	0	7	0
37	0	1	1	1	4	0	17	0	0	1	0	0	0	0	0	1	8	0
27	0	0	1	1	4	1	3	0	0	1	1	0	0	0	0	10	7	1
27	0	1	1	1	4	1	5	0	1	1	1	0	0	0	0	0	6	0
36	0	1	1	1	4	0	14	0	1	1	1	0	0	0	0	1	6	0
31	0	1	1	1	4	1	6	0	1	1	1	0	0	0	0	3	6	0
35	0	1	1	1	4	0	13	0	1	1	1	0	1	1	0	0	9	0
53	0	1	1	1	4	0	33	0	1	1	0	0	0	0	0	0	8	0
47	0	1	1	1	4	0	26	0	1	1	0	0	0	0	0	16	4	1
31	0	1	1	1	4	0	12	0	1	0	0	0	0	0	0	6	7	1
36	0	1	1	1	4	0	14	0	1	1	1	0	0	0	0	4	6	0
37	0	1	1	1	4	1	17	1	1	1	1	0	0	0	0	9	6	1
35	0	1	1	1	4	0	17	0	1	1	0	0	1	1	0	7	5	1
36	0	1	1	1	4	0	12	0	1	1	1	0	0	0	0	7	4	1
36	0	0	1	1	4	0	13	0	1	1	0	0	0	0	1	0	10	0
37	0	1	1	1	4	1	13	0	1	1	1	0	0	0	0	0	8	0
21	0	0	1	0	4	1	2	0	1	0	1	0	0	0	0	8	6	1
48	0	1	1	1	4	0	29	0	0	1	0	0	0	0	0	0	8	0
26	0	0	1	1	4	1	5	0	1	1	1	0	0	0	0	0	8	0
36	0	0	1	1	4	0	15	0	1	1	1	0	0	0	0	11	4	1
45	0	1	1	1	4	0	26	0	1	1	0	0	0	0	0	1	7	0
25	0	1	1	1	4	1	4	0	1	1	1	0	0	0	0	1	9	0
40	0	1	1	1	4	0	26	1	1	1	0	0	0	0	0	5	5	1
34	0	1	1	1	4	1	15	0	1	1	1	0	0	0	0	1	6	0
30	0	1	1	1	4	1	7	0	1	1	1	0	0	0	0	0	7	0
29	0	0	1	0	4	1	4	1	1	1	1	0	0	0	0	3	8	0
39	0	1	1	1	4	0	18	0	1	0	0	0	0	0	0	0	6	0
36	0	1	1	1	4	0	17	0	1	1	1	0	0	0	0	3	8	0
38	0	1	1	1	4	0	19	0	1	0	0	0	0	0	0	1	8	0
46	0	1	1	1	4	0	20	0	1	0	0	0	0	0	0	8	6	1
30	0	1	1	1	4	1	10	0	0	1	0	0	0	0	0	5	6	1
48	0	1	1	0	4	0	29	1	1	0	1	1	0	0	0	4	5	0
32	0	0	1	1	4	0	11	0	1	1	1	0	0	0	0	9	5	1
28	0	1	1	1	4	1	7	0	1	1	1	0	0	0	0	3	6	0
36	0	1	1	1	4	0	10	0	1	1	1	0	0	0	0	0	7	0
39	0	1	1	1	4	0	12	0	1	1	1	0	0	0	0	6	7	1
41	0	1	1	1	4	0	21	0	1	1	1	0	0	0	0	5	7	1
39	0	1	1	1	4	0	18	0	1	1	1	0	0	0	0	9	5	1
56	0	1	1	1	4	0	37	0	1	1	0	0	0	0	0	0	8	0
30	0	1	1	1	4	1	7	0	1	1	1	0	0	0	0	0	6	0
30	0	0	1	0	4	0	7	0	1	1	1	0	0	0	0	9	5	1
36	0	0	1	1	4	1	15	0	1	1	1	0	0	0	0	9	5	1
37	0	1	1	1	4	0	15	0	1	1	1	0	0	1	0	9	6	1
46	0	1	1	1	4	0	26	0	1	1	0	0	0	0	0	0	8	0
32	0	0	1	0	4	1	10	0	1	1	1	0	0	0	0	10	6	1
52	0	1	1	1	4	0	31	1	1	1	0	0	0	0	0	0	5	0
25	0	1	1	1	4	1	3	0	0	1	1	0	0	0	0	1	7	0
30	0	0	1	1	4	1	7	0	1	1	1	1	0	0	0	11	6	1
22	0	0	1	0	4	1	2	0	1	1	1	0	0	0	0	23	3	1
43	0	1	1	1	4	0	24	0	1	0	1	0	0	0	0	0	7	0
41	0	1	1	1	4	0	20	1	1	1	1	1	0	0	0	0	8	0
24	0	0	1	0	4	1	2	0	1	1	1	0	0	0	0	0	8	0
38	0	1	1	1	4	0	19	0	1	1	0	0	0	0	0	9	5	1
32	0	1	1	1	4	1	11	0	1	1	1	0	1	0	0	0	8	0
38	0	1	1	1	4	0	18	1	1	1	0	1	0	0	0	4	8	0
40	0	1	1	1	4	0	20	0	1	1	0	0	0	1	0	3	6	0
27	0	0	1	1	4	1	5	0	0	1	1	0	0	0	0	13	6	1
35	0	1	1	1	4	0	15	0	0	1	1	0	0	0	0	6	7	1
24	0	1	1	1	4	1	4	0	1	1	1	0	0	0	0	0	10	0
24	0	0	1	0	4	1	4	0	1	1	1	0	0	0	0	0	8	0
38	0	1	1	1	4	0	14	0	1	1	1	0	0	0	0	1	8	0
57	0	1	1	1	4	0	37	0	1	1	0	0	0	0	0	3	6	0
36	0	1	1	0	4	1	17	0	1	0	1	0	0	0	0	4	5	0
30	0	1	1	1	4	0	8	0	1	1	1	1	0	0	0	15	6	1
36	0	1	1	1	4	0	12	0	1	1	1	0	0	0	0	1	8	0
31	0	1	1	1	4	0	9	0	1	1	1	0	0	0	0	3	6	0
34	0	1	1	1	4	1	9	0	1	1	1	0	0	0	0	7	9	1
33	0	0	1	1	4	1	7	0	1	1	1	0	0	0	0	0	8	0
29	0	1	1	1	4	1	7	0	1	1	0	1	0	1	0	0	8	0
31	0	1	1	1	4	1	6	0	1	1	1	1	0	1	0	8	5	1
35	0	1	1	1	4	1	10	1	1	1	1	0	0	0	0	4	8	0
49	0	1	1	1	4	0	29	1	1	1	0	0	0	0	0	0	8	0
35	0	1	1	1	4	1	15	0	1	1	1	0	0	0	0	9	6	1
32	0	1	1	1	4	1	12	0	1	1	1	0	0	0	0	17	4	1
27	0	0	1	1	4	1	5	0	0	1	1	0	0	0	0	19	5	1
32	0	0	1	0	4	1	7	1	1	1	1	0	0	0	0	6	8	1
27	0	1	1	1	4	1	6	0	1	1	1	0	0	0	0	0	10	0
31	0	0	1	0	4	1	10	0	1	1	1	0	0	0	0	0	8	0
43	0	1	1	1	4	0	25	0	1	1	0	0	0	0	0	5	8	1
43	0	1	1	1	4	0	23	1	1	1	0	0	1	0	0	2	8	0
42	0	1	1	1	4	0	23	0	1	1	0	1	0	0	0	9	6	1
25	0	1	1	1	4	1	3	0	0	1	1	0	0	0	0	0	8	0
42	0	1	1	1	4	1	15	0	1	1	1	0	0	0	0	2	7	0
51	0	1	1	1	4	0	32	1	1	1	0	1	0	0	0	7	6	1
26	0	1	1	1	4	1	5	0	1	1	1	0	0	0	0	0	9	0
35	0	1	1	1	4	1	16	0	1	1	1	1	1	1	0	3	8	0
29	0	1	1	1	4	1	6	0	1	1	1	0	0	1	0	0	7	0
28	0	1	1	1	4	1	5	0	1	1	1	1	0	0	0	4	7	0
28	0	1	1	1	4	1	5	0	1	1	1	1	0	0	0	3	8	0
30	0	1	1	1	4	1	10	0	1	0	0	0	0	1	0	0	8	0
34	0	1	1	1	4	1	11	0	0	1	1	0	0	0	0	3	8	0
25	0	0	1	0	4	1	2	0	1	1	1	1	0	0	0	13	5	1
26	0	0	1	1	4	1	4	0	1	1	1	1	0	0	0	0	8	0
26	0	0	1	1	4	1	2	0	1	1	1	0	0	0	0	2	6	0
27	0	0	1	0	4	1	3	1	1	1	1	1	0	0	0	0	8	0
37	0	1	1	1	4	0	15	0	1	0	0	0	0	0	0	8	4	1
46	0	1	1	1	4	0	24	0	1	0	0	0	0	0	0	4	7	0
46	0	1	1	1	4	0	28	0	1	1	0	0	0	0	0	2	8	0
31	0	1	1	1	4	1	8	0	1	1	1	0	0	0	0	0	8	0
33	0	1	1	1	4	0	10	0	1	1	1	0	0	0	0	0	6	0
56	0	1	1	1	4	0	37	0	1	1	0	0	0	0	0	0	8	0
54	0	1	1	1	4	0	31	1	1	1	0	0	0	0	0	0	8	0
42	0	1	1	1	4	0	24	0	1	0	0	1	0	0	0	0	8	0
41	0	1	1	1	4	0	21	1	1	1	0	0	0	0	0	1	7	0
32	0	1	1	1	4	1	10	0	1	1	1	0	1	1	0	14	5	1
39	0	1	1	1	4	0	18	0	1	1	1	0	0	0	0	0	8	0
33	0	1	1	1	4	1	10	0	1	1	1	0	0	0	0	1	8	0
28	0	0	1	1	4	1	8	0	1	1	1	1	0	1	0	4	6	0
37	0	1	1	1	4	0	18	1	1	0	0	0	0	0	0	4	6	0
29	0	0	1	0	4	0	5	0	1	1	1	0	0	0	0	0	8	0
54	0	1	1	1	4	0	30	0	1	1	1	0	0	0	0	0	7	0
32	0	1	1	1	4	1	11	0	1	0	0	0	0	0	0	4	7	0
40	0	1	1	1	4	0	15	0	1	1	0	0	0	1	0	0	7	0
29	0	1	1	1	4	1	9	0	1	1	1	0	0	0	0	0	8	0
29	0	0	1	0	4	1	8	0	1	1	1	0	0	0	0	0	8	0
28	0	1	1	1	4	1	6	0	1	1	1	0	0	0	0	0	8	0
42	0	1	1	1	4	0	20	1	1	1	0	0	0	0	0	0	7	0
32	0	1	1	0	4	1	8	0	1	1	1	0	0	0	0	1	5	0
39	0	0	1	1	4	0	19	0	1	1	1	0	0	0	0	1	7	0
30	0	1	1	1	4	1	10	0	1	1	1	0	0	0	0	22	3	1
58	0	1	1	1	4	0	39	0	1	0	0	0	0	0	0	4	8	0
33	0	1	1	1	4	1	9	0	1	1	1	0	0	0	0	1	8	0
49	0	1	1	1	4	0	29	0	1	1	0	0	0	0	0	1	8	0
30	0	1	1	1	4	1	5	0	1	1	1	0	0	0	0	0	8	0
34	0	1	1	1	4	1	13	0	1	1	1	0	0	0	0	0	8	0
25	0	0	1	1	4	1	3	0	1	1	1	0	0	0	0	0	8	0
29	0	1	1	1	4	0	7	0	1	1	1	0	0	0	0	0	7	0
34	0	1	1	1	4	1	12	0	1	1	1	0	0	0	0	4	6	0
30	0	1	1	1	4	0	8	0	1	1	1	0	0	0	0	10	5	1
31	0	0	1	0	4	0	10	0	1	1	0	0	1	0	0	4	7	0
32	0	1	1	1	4	1	7	0	1	1	1	0	0	0	0	4	5	0
36	0	1	1	1	4	0	14	0	1	1	1	0	0	0	0	0	8	0
44	0	1	1	1	4	0	24	1	0	1	0	1	0	0	0	6	6	1
35	0	0	1	0	4	0	11	0	1	1	1	0	0	0	0	9	4	1
36	0	1	1	1	4	1	10	0	1	1	1	0	0	0	0	13	5	1
30	0	1	1	1	4	1	8	0	1	1	1	0	0	0	0	1	8	0
25	0	1	1	1	4	1	4	0	1	1	1	1	0	0	0	0	8	0
26	0	1	1	1	4	1	3	0	1	1	1	0	0	0	0	0	5	0
33	0	1	1	1	4	0	12	0	1	1	1	0	0	0	0	6	6	1
49	0	1	1	1	4	0	29	0	1	1	0	0	0	0	0	8	8	1
30	0	1	1	1	4	1	7	0	1	1	1	0	0	0	0	5	8	1
33	0	1	1	1	4	1	10	0	1	1	1	0	0	0	0	6	5	1
24	0	0	1	1	4	1	2	0	0	1	1	0	0	0	0	0	7	0
35	0	1	1	1	4	0	12	0	1	1	1	0	0	0	0	0	8	0
31	0	1	1	1	4	1	8	0	0	1	1	0	1	0	0	0	6	0
40	0	0	0	1	4	1	21	0	1	0	1	0	0	0	0	2	6	0
33	0	1	1	1	4	1	7	0	1	1	1	0	0	0	0	2	8	0
27	0	1	1	1	4	1	8	0	1	1	1	0	0	0	0	0	8	0
29	0	1	1	1	4	1	10	0	1	1	1	0	1	0	0	6	5	1
46	0	1	1	1	4	0	25	1	1	1	0	1	0	0	0	0	8	0
23	0	0	1	1	4	1	2	0	1	1	1	0	0	0	0	0	8	0
27	0	0	1	0	4	1	8	0	1	1	1	0	0	0	0	2	7	0
36	0	1	1	1	4	0	11	0	1	1	1	0	0	0	0	0	9	0
24	0	0	1	0	4	1	1	0	1	1	1	0	0	0	0	0	8	0
48	0	1	1	1	4	0	28	0	1	1	0	1	0	0	0	0	8	0
32	0	1	1	1	4	0	14	0	1	0	0	1	0	0	0	2	7	0
45	0	1	1	1	4	0	26	0	1	1	0	0	0	0	0	3	6	0
35	0	1	1	1	4	0	12	1	1	1	1	0	0	1	0	3	8	0
35	0	1	1	1	4	0	17	0	1	0	0	1	0	1	0	7	6	1
42	0	1	1	1	4	0	23	0	1	1	0	0	0	0	0	5	5	1
30	0	1	1	1	4	1	6	0	1	1	1	0	0	0	0	1	7	0
31	0	1	1	1	4	1	8	0	1	1	1	0	0	1	0	0	6	0
44	0	0	1	1	4	0	26	0	1	0	0	1	1	0	0	0	8	0
49	0	1	1	1	4	0	30	0	1	1	0	0	0	0	0	8	4	1
39	0	1	1	1	4	0	9	0	1	1	1	0	0	0	0	1	8	0
32	0	0	1	1	4	0	10	0	1	1	1	1	0	0	0	8	6	1
28	0	0	1	1	4	1	5	0	1	1	1	0	0	0	0	7	7	1
39	0	1	1	1	4	0	18	0	1	1	0	0	0	0	0	10	6	1
33	0	1	1	1	4	1	10	0	1	1	1	0	0	0	0	7	6	1
38	0	1	1	1	4	0	18	0	1	1	0	0	0	1	0	4	8	0
26	0	0	1	0	4	1	3	0	1	1	1	0	0	0	0	6	4	1
37	0	1	1	1	4	0	15	1	0	1	1	0	0	0	0	8	5	1
50	0	1	1	1	4	0	32	0	1	1	0	0	0	0	0	2	6	0
27	0	0	0	1	4	0	6	0	1	1	1	0	0	0	0	8	4	1
27	0	1	1	1	4	1	6	0	1	1	1	0	0	0	0	1	6	0
31	0	0	1	0	4	0	11	0	1	1	1	0	0	0	0	2	5	0
30	0	1	0	1	4	1	10	0	0	1	1	0	0	0	0	9	4	1
47	0	1	1	1	4	0	27	0	0	1	0	0	0	0	0	1	5	0
29	0	0	1	0	4	1	9	0	1	1	1	0	0	1	0	0	6	0
30	0	1	1	1	4	1	6	0	0	1	1	0	0	0	0	0	6	0
26	0	1	1	0	4	1	3	0	0	1	1	1	0	0	0	5	7	1
32	0	1	1	1	4	1	10	0	1	1	1	0	0	0	0	2	5	0
36	0	1	1	1	4	0	17	0	1	1	1	0	0	0	0	0	8	0
35	0	1	1	0	4	0	12	1	1	1	1	0	1	0	0	0	8	0
30	0	1	1	1	4	1	7	0	0	1	1	0	0	0	0	4	7	0
26	0	0	1	0	4	1	7	0	1	1	0	0	0	0	0	16	5	1
36	0	1	1	1	4	0	14	0	1	1	1	0	0	0	0	7	5	1
30	0	0	1	1	4	0	8	0	1	1	1	1	0	0	0	0	6	0
26	0	1	1	1	4	1	5	0	1	1	1	0	0	0	0	8	6	1
50	0	1	1	1	4	0	31	0	0	1	0	0	0	0	0	0	8	0
21	0	0	1	1	4	1	1	1	1	1	1	0	0	1	0	3	8	0
43	0	1	1	1	4	0	22	1	1	1	0	0	0	0	0	4	5	0
38	0	0	1	1	4	0	19	1	1	0	1	0	0	0	0	6	5	1
29	0	1	1	1	4	1	5	0	1	1	1	0	0	0	0	16	5	1
34	0	0	1	0	4	1	10	0	1	1	1	0	0	0	0	5	6	1
36	0	1	1	1	4	0	17	0	1	1	1	0	0	0	0	4	6	0
29	0	1	1	1	4	1	7	0	1	1	1	0	0	0	0	0	8	0
22	0	0	1	0	4	1	1	0	1	1	0	0	1	0	0	4	5	0
29	0	1	1	1	4	1	9	0	1	1	1	0	0	0	0	0	8	0
51	0	1	1	1	4	0	29	0	0	0	1	0	0	0	0	0	8	0
32	0	1	1	1	4	1	10	0	1	1	1	0	0	0	0	0	8	0
38	0	1	1	1	4	0	20	0	0	1	0	0	0	0	0	0	6	0
26	0	0	1	0	4	1	4	0	1	1	1	1	0	0	0	0	8	0
36	0	1	1	1	4	0	18	0	1	1	1	0	0	0	0	8	8	1
32	0	1	1	1	4	0	10	0	1	1	1	0	0	0	0	0	6	0
40	0	1	1	1	4	0	20	1	1	1	0	0	0	0	0	1	7	0
37	0	1	1	1	4	0	18	0	1	1	0	0	1	1	0	5	4	1
29	0	1	1	1	4	1	9	0	1	1	1	0	0	0	0	0	8	0
50	0	1	1	1	4	0	30	1	1	0	0	0	0	0	0	0	6	0
29	0	1	1	1	4	1	7	0	0	1	1	0	0	0	0	3	8	0
38	0	1	1	1	4	0	19	0	1	0	0	0	0	0	0	9	6	1
26	0	1	1	1	4	1	6	0	0	1	1	0	0	0	0	0	8	0
24	0	0	1	0	4	1	4	0	0	0	1	0	0	1	0	8	6	1
37	0	1	1	1	4	1	16	0	1	1	1	0	0	0	0	5	6	1
32	0	1	1	1	4	1	13	0	1	1	1	1	0	0	0	0	8	0
47	0	1	1	1	4	0	23	0	1	1	0	1	0	0	0	5	4	1
33	0	1	1	1	4	0	10	0	1	1	1	0	0	0	0	0	6	0
38	0	1	1	1	4	0	15	0	1	1	0	0	1	0	0	8	3	1
32	0	1	1	1	4	1	10	0	1	1	1	0	0	0	0	5	4	1
28	0	1	1	1	4	1	6	0	1	1	1	0	0	0	0	0	6	0
24	0	0	1	1	4	1	2	0	1	1	1	1	0	0	0	0	8	0
36	0	1	1	1	4	0	12	0	1	1	1	0	0	0	0	1	8	0
34	0	1	1	1	4	0	10	0	1	1	1	1	0	0	0	0	8	0
36	0	0	1	0	4	1	17	0	1	1	1	1	0	0	0	0	8	0
40	0	1	1	1	4	0	20	1	1	1	1	0	0	0	0	11	4	1
53	0	1	1	1	4	0	32	0	1	0	0	0	0	0	0	0	5	0
48	0	1	1	1	4	0	30	0	1	1	0	0	0	0	0	4	7	0
33	0	1	1	1	4	1	12	0	1	1	0	0	0	0	0	3	6	0
39	0	1	1	1	4	0	20	0	1	1	0	0	0	0	0	3	8	0
25	0	0	1	0	4	1	2	0	1	0	1	0	0	1	0	0	6	0
36	0	1	1	1	4	0	13	0	1	1	0	0	0	0	0	0	5	0
46	0	1	1	1	4	0	23	1	1	1	1	0	0	0	0	2	5	0
40	0	1	1	1	4	0	20	0	1	1	0	1	0	0	0	1	7	0
30	0	1	1	1	4	1	6	0	1	1	1	0	0	0	0	0	8	0
28	0	1	1	1	4	1	6	0	1	1	1	0	0	0	0	1	8	0
30	0	1	0	1	4	0	10	0	0	1	1	0	0	0	0	0	8	0
38	0	0	1	1	4	1	15	0	1	1	1	0	0	0	0	5	5	1
30	0	1	1	1	4	1	9	0	1	1	1	1	0	0	0	0	8	0
45	0	1	1	1	4	0	23	1	1	1	0	0	0	0	0	9	4	1
26	0	0	1	0	4	1	5	0	1	1	1	0	0	0	0	3	5	0
22	0	0	1	0	4	1	1	0	1	1	1	0	0	0	0	0	4	0
30	0	1	1	1	4	1	8	0	1	1	1	1	0	0	0	4	5	0
41	0	1	1	1	4	0	22	1	1	1	0	1	0	0	0	0	8	0
44	0	1	1	1	4	0	24	0	1	1	0	0	1	0	0	11	6	1
35	0	1	1	1	4	0	12	0	1	1	1	0	0	0	0	0	8	0
28	0	1	1	1	4	1	7	0	1	1	1	0	0	0	0	3	10	0
26	0	0	1	0	4	0	5	0	0	1	1	0	0	0	0	0	10	0
36	0	1	1	1	4	1	13	0	1	1	1	0	0	0	0	6	6	1
50	0	1	1	1	4	0	29	1	1	1	0	0	0	1	0	0	8	0
30	0	1	1	1	4	1	5	0	1	1	1	0	0	0	0	2	8	0
35	0	1	1	1	4	1	16	0	1	1	1	0	0	0	0	5	8	1
35	0	1	1	1	4	0	13	0	1	1	1	0	0	1	0	4	5	0
24	0	0	1	0	4	1	3	0	0	1	1	0	0	0	0	2	6	0
57	1	1	1	1	4	0	36	1	1	1	0	0	0	0	0	0	8	0
42	0	1	1	1	4	0	20	0	1	1	0	0	0	0	0	0	8	0
48	0	1	1	1	4	0	30	1	0	1	0	0	0	0	0	0	6	0
26	0	0	1	0	4	1	3	0	0	1	1	0	0	0	0	13	6	1
43	0	1	1	1	4	0	22	0	0	1	0	0	0	0	0	2	5	0
27	0	1	1	1	4	1	5	0	0	1	1	0	0	0	0	0	6	0
28	0	1	1	1	4	1	7	1	0	1	1	0	0	0	0	0	5	0
25	0	1	1	1	4	1	5	0	1	1	1	0	0	0	0	0	8	0
37	0	1	1	1	4	0	17	0	1	1	1	0	0	0	0	0	7	0
50	0	1	1	1	4	0	30	1	1	1	0	0	0	0	0	0	9	0
36	0	1	1	1	4	1	16	0	1	0	1	0	0	0	0	0	8	0
25	0	0	1	1	4	1	3	0	1	1	1	0	0	0	1	0	8	0
52	0	1	1	1	4	0	30	0	1	1	0	0	0	0	0	0	6	0
35	0	1	1	1	4	0	12	0	1	1	0	0	0	0	0	0	7	0
28	0	1	1	1	4	0	9	0	1	1	1	0	0	0	0	0	8	0
21	0	0	1	1	4	1	1	0	0	1	0	0	0	0	0	0	10	0
33	0	0	1	1	4	1	12	0	1	1	1	0	0	0	0	0	6	0
32	0	1	1	1	4	1	12	0	1	1	1	0	1	0	0	5	5	1
49	0	1	1	1	4	1	29	0	1	1	1	0	0	0	0	1	8	0
25	0	0	1	0	4	1	3	0	1	1	1	1	0	0	0	9	10	1
32	0	1	1	1	4	0	8	0	1	1	1	0	0	1	0	0	8	0
22	0	0	1	1	4	1	1	0	1	1	1	0	0	0	0	0	8	0
30	0	1	1	1	4	1	10	0	1	1	1	0	0	0	0	1	6	0
50	0	1	1	1	4	0	30	0	0	1	0	0	1	0	0	15	4	1
35	0	1	1	1	4	0	15	1	1	1	1	0	0	0	0	3	8	0
39	0	1	1	1	4	0	15	0	1	0	0	0	0	1	0	7	8	1
46	0	1	1	1	4	0	27	1	1	1	0	0	0	1	0	4	8	0
36	0	1	1	1	4	1	12	0	1	1	1	0	0	0	0	6	7	1
42	0	1	1	1	4	0	25	0	1	1	0	0	0	0	0	0	8	0
24	0	0	1	0	4	1	3	0	1	1	0	1	0	0	0	0	7	0
42	0	1	1	1	4	0	22	0	0	1	0	0	0	0	0	5	8	1
24	0	0	1	0	4	1	2	0	1	1	1	0	0	1	0	2	8	0
53	0	1	1	1	4	0	33	0	1	1	0	0	1	0	0	1	6	0
34	0	1	1	1	4	0	11	0	1	1	1	0	0	1	0	0	4	0
35	0	1	1	1	4	0	13	0	1	1	0	0	0	1	0	3	5	0
51	0	1	1	1	4	0	34	1	1	1	0	0	0	0	0	0	9	0
30	0	1	1	1	4	1	6	0	1	1	1	0	0	0	0	1	8	0
36	0	1	1	1	4	1	15	0	1	0	0	0	0	0	0	6	4	1
23	0	0	1	0	4	1	1	0	1	1	1	0	0	0	0	2	7	0
32	0	1	1	1	4	1	9	0	0	1	1	1	0	0	0	0	8	0
22	0	0	1	0	4	1	2	0	1	1	1	0	0	0	0	9	5	1
40	0	1	1	1	4	0	19	0	0	0	0	0	0	0	0	0	8	0
39	0	1	1	1	4	0	20	0	1	1	0	1	0	0	0	0	6	0
38	0	1	1	1	4	0	16	0	1	1	1	0	0	0	0	8	6	1
34	0	1	0	1	4	1	13	0	1	1	1	0	0	1	0	4	6	0
21	0	0	1	0	4	1	1	0	1	1	1	0	0	0	0	0	10	0
32	0	1	1	1	4	1	7	0	1	1	1	0	0	1	0	6	7	1
24	0	0	1	1	4	1	4	0	1	1	1	0	0	1	0	8	5	1
36	0	1	1	1	4	0	12	0	1	1	0	0	0	0	0	0	7	0
31	1	0	1	1	4	0	8	0	1	1	1	0	1	1	0	0	4	0
32	0	1	1	1	4	0	10	0	1	1	0	0	0	0	0	12	5	1
38	0	1	1	1	4	0	18	1	1	1	1	0	1	0	0	5	6	1
50	0	1	0	1	4	0	29	0	1	0	1	0	0	0	0	3	7	0
38	0	1	1	1	4	0	16	0	1	1	0	0	0	1	0	8	4	1
37	0	1	1	1	4	0	13	0	1	1	0	0	0	0	0	0	6	0
42	0	1	1	1	4	0	25	1	1	0	0	0	0	0	0	0	8	0
43	0	1	1	1	4	0	24	0	1	1	0	0	0	1	0	0	7	0
27	0	0	1	1	4	1	10	0	1	1	1	0	0	0	0	0	8	0
41	0	0	1	1	4	0	20	0	1	1	1	0	0	1	0	0	8	0
27	0	0	1	1	4	1	6	0	1	1	1	1	0	0	0	0	7	0
30	0	1	1	1	4	1	7	0	1	1	1	0	0	1	0	10	8	1
37	0	1	1	1	4	0	19	0	0	1	0	0	0	0	0	4	7	0
40	0	1	1	1	4	0	16	0	1	1	0	0	0	0	0	3	8	0
54	0	1	1	0	4	0	35	0	1	0	0	1	1	0	0	3	7	0
29	0	1	1	1	4	1	9	0	1	1	1	0	0	0	0	18	7	1
26	0	0	0	0	4	1	3	0	0	1	1	0	0	0	0	4	6	0
36	0	1	1	1	4	0	15	0	1	1	1	1	0	0	0	0	8	0
30	0	1	1	1	4	1	9	0	0	1	1	0	0	0	0	0	8	0
37	0	1	1	1	4	0	16	0	1	1	1	1	0	0	0	0	8	0
29	0	1	1	1	4	1	6	0	1	1	1	0	0	0	0	1	7	0
47	0	1	1	1	4	0	27	0	0	1	0	0	0	0	0	3	6	0
45	0	1	1	1	4	0	25	0	1	1	0	0	0	0	0	5	8	1
27	0	1	1	1	4	1	7	0	1	1	1	0	0	0	0	7	6	1
35	0	1	1	1	4	1	12	0	1	0	1	0	0	0	0	0	7	0
27	0	0	1	1	4	1	5	0	1	1	1	0	0	0	0	18	4	1
27	0	0	1	1	4	1	5	0	1	1	1	0	0	0	0	2	7	0
29	0	1	1	1	4	1	5	0	0	1	0	0	0	0	0	0	8	0
31	0	1	1	1	4	1	7	0	1	1	1	0	0	0	0	4	6	0
45	0	1	1	1	4	0	26	1	1	1	0	0	0	0	0	1	8	0
35	0	1	1	1	4	1	14	0	1	1	1	0	0	0	0	4	6	0
26	0	0	1	1	4	1	3	0	1	1	1	0	0	1	0	0	9	0
40	0	1	1	1	4	0	20	0	1	1	0	0	0	0	0	0	8	0
31	0	1	1	0	4	1	9	0	1	1	1	0	0	0	0	0	8	0
50	0	1	1	1	4	0	30	1	1	1	0	0	1	0	0	5	7	1
33	0	1	1	1	4	1	12	0	1	1	1	0	0	1	0	8	7	1
30	0	1	1	1	4	1	7	0	0	1	1	0	0	0	0	1	7	0
31	0	1	1	1	4	0	7	0	1	1	1	0	0	0	0	0	10	0
32	0	1	1	1	4	0	7	0	1	1	1	0	0	0	0	6	8	1
28	0	0	1	0	4	1	5	0	1	1	1	0	0	1	0	6	7	1
29	0	1	1	1	4	1	9	0	1	1	1	0	1	1	0	0	8	0
21	0	0	1	0	4	1	1	0	1	1	0	0	0	0	0	0	7	0
39	0	1	1	1	4	0	15	0	1	1	0	0	0	0	0	13	5	1
28	0	1	1	1	4	1	3	0	0	1	1	0	0	0	0	1	6	0
28	0	1	1	1	4	1	5	0	1	1	1	1	0	1	0	8	6	1
21	0	0	1	0	4	1	1	0	1	1	1	0	0	0	0	0	6	0
43	0	0	1	1	4	0	23	0	1	0	1	0	0	0	0	4	7	0
35	0	1	1	1	4	0	14	0	0	1	1	0	0	0	0	10	4	1
50	0	1	1	1	4	0	27	0	0	1	0	0	0	1	0	3	8	0
30	0	1	1	1	4	0	9	0	1	1	1	0	0	0	0	0	10	0
42	0	1	1	1	4	0	22	0	1	1	0	0	0	0	0	7	6	1
21	0	0	0	0	4	1	1	1	0	1	1	0	0	0	0	0	8	0
23	0	0	1	0	4	1	5	0	0	1	1	0	0	0	0	3	5	0
23	0	0	1	0	4	1	1	0	0	1	1	0	0	0	0	5	6	1
27	0	0	1	1	4	1	8	0	1	1	1	0	0	0	0	1	7	0
32	0	1	1	1	4	1	12	0	0	1	1	0	0	0	0	0	9	0
22	0	0	1	1	4	1	1	0	1	1	1	0	0	0	0	0	8	0
44	0	1	1	1	4	0	24	0	1	1	0	0	1	1	0	3	8	0
26	0	0	1	0	4	1	2	0	1	1	1	0	0	0	0	0	8	0
34	0	1	1	1	4	0	12	0	1	1	1	0	0	0	0	0	9	0
25	0	1	1	1	4	1	4	0	1	1	1	1	0	0	0	2	8	0
40	0	1	1	1	4	0	23	0	1	0	1	0	1	0	0	4	6	0
37	0	1	1	1	4	0	16	0	1	1	0	0	0	0	0	0	8	0
31	0	1	1	1	4	1	10	1	0	1	1	0	0	1	0	0	8	0
30	0	1	1	1	4	1	9	0	1	1	1	0	0	1	0	10	4	1
39	0	0	1	1	4	0	19	0	0	1	1	1	0	0	0	4	8	0
36	0	1	1	1	4	0	12	0	1	1	0	0	0	1	0	3	7	0
32	0	1	1	1	4	1	10	0	0	1	1	0	0	0	0	0	8	0
24	0	0	1	0	4	1	2	0	1	1	1	0	0	0	0	0	8	0
36	0	1	1	1	4	0	17	0	0	1	0	0	0	0	0	5	6	1
38	0	1	1	1	4	0	16	0	1	1	1	0	0	0	0	2	8	0
28	0	1	1	1	4	1	6	0	1	1	1	0	0	1	0	12	6	1
28	0	1	1	1	4	1	9	0	0	1	1	0	0	0	0	3	8	0
51	0	1	1	1	4	0	32	0	1	1	0	1	0	0	0	1	9	0
29	0	1	1	1	4	1	8	0	1	1	1	0	0	0	0	10	6	1
46	0	1	1	1	4	0	25	0	1	1	0	0	0	1	0	2	5	0
40	0	1	1	1	4	0	20	1	1	1	0	0	0	0	0	2	6	0
29	0	1	1	1	4	1	6	0	1	1	1	0	0	0	0	7	8	1
23	0	0	1	0	4	1	1	0	0	1	1	0	0	0	0	0	8	0
30	0	0	1	1	4	1	8	0	1	1	1	0	0	0	0	7	6	1
36	0	0	0	1	4	1	16	1	1	1	1	0	0	1	0	1	8	0
30	0	0	1	1	4	1	8	0	1	1	1	0	0	0	0	0	5	0
50	0	1	0	1	4	0	29	0	0	1	0	0	0	0	0	0	8	0
37	0	1	1	1	4	0	15	0	1	1	1	1	0	0	0	3	5	0
25	0	0	1	1	4	1	2	0	0	0	1	0	0	0	0	1	5	0
33	0	1	1	1	4	1	10	0	1	1	1	0	0	1	0	0	6	0
49	0	1	1	1	4	0	30	0	1	1	0	0	1	0	0	11	6	1
39	0	1	1	1	4	0	29	0	0	1	1	1	0	0	0	4	6	0
36	0	1	1	1	4	1	15	0	0	1	0	0	0	0	0	0	8	0
39	0	1	1	1	4	0	16	0	1	1	0	0	0	0	0	0	8	0
32	0	1	1	1	4	1	7	0	1	1	1	0	0	0	0	0	10	0
27	0	0	1	1	4	1	4	1	1	1	1	0	0	0	0	3	9	0
24	0	0	1	1	4	1	3	0	0	1	1	0	0	0	0	0	8	0
22	0	0	1	0	4	1	1	0	1	1	0	0	0	0	0	0	7	0
28	0	0	1	1	4	1	7	0	1	1	1	0	0	1	0	1	8	0
27	0	0	1	0	4	1	8	0	0	1	1	0	0	0	0	0	10	0
49	0	1	0	1	4	0	30	0	1	0	0	0	0	0	0	3	5	0
48	0	1	1	1	4	0	27	0	1	1	0	0	0	0	0	1	9	0
33	0	1	1	1	4	1	9	0	0	1	1	0	0	0	0	2	5	0
36	0	1	1	1	4	0	15	0	1	1	1	0	0	0	0	2	7	0
29	0	1	1	1	4	1	6	0	1	1	1	0	0	1	0	8	6	1
30	0	1	1	1	4	1	1	0	1	1	1	0	0	1	1	6	9	1
38	0	1	1	1	4	0	20	0	1	1	1	1	0	1	0	8	5	1
34	0	1	1	1	4	1	11	0	1	1	1	0	0	0	0	6	7	1
40	0	1	1	1	4	0	23	0	1	1	0	0	0	0	0	6	6	1
36	0	1	1	1	4	1	18	0	1	0	1	0	0	0	0	0	7	0
30	0	1	1	1	4	1	8	0	1	1	1	0	0	0	0	0	4	0
28	0	0	1	0	4	1	2	0	1	1	1	0	0	0	0	0	8	0
32	0	1	1	1	4	0	10	0	0	1	1	1	0	0	0	5	6	1
25	0	0	1	0	4	1	3	0	1	1	1	0	0	1	0	6	6	1
34	0	1	1	1	4	0	12	0	1	1	1	0	0	0	0	20	4	1
32	0	1	1	1	4	0	10	0	1	1	1	0	1	0	0	6	5	1
43	0	1	1	1	4	0	26	0	1	1	0	1	1	0	0	5	5	1
38	0	1	1	1	4	0	18	0	1	1	1	0	0	0	0	2	8	0
47	0	1	1	1	4	0	28	0	1	1	1	0	0	0	0	12	5	1
30	0	1	1	1	4	1	9	0	1	1	1	0	0	0	0	2	8	0
29	0	1	1	1	4	1	5	0	1	1	1	0	0	0	0	0	8	0
30	0	1	1	1	4	1	6	0	1	1	1	0	0	0	0	0	7	0
35	0	1	1	1	4	1	15	0	1	1	1	0	0	0	0	0	8	0
40	0	1	1	1	4	0	20	1	1	1	1	0	0	0	0	9	4	1
33	0	1	1	1	4	1	12	0	1	0	0	0	0	0	0	4	6	0
24	0	0	1	1	4	1	2	0	1	1	1	0	0	0	0	2	6	0
25	0	1	1	1	4	1	3	0	1	1	1	0	0	0	0	5	5	1
28	0	1	1	1	4	1	8	1	0	1	1	0	0	0	0	1	8	0
25	0	0	1	0	4	1	2	0	0	1	1	0	0	0	0	0	8	0
41	0	1	1	1	4	0	16	0	1	0	1	0	0	0	0	3	7	0
50	0	1	1	1	4	0	30	1	1	1	0	0	0	1	0	2	6	0
53	0	1	0	1	4	0	32	0	0	0	0	1	1	0	0	9	5	1
30	0	0	1	0	4	1	9	0	1	1	1	0	0	0	0	8	4	1
30	0	1	1	1	4	1	7	0	1	0	0	0	0	0	0	3	5	0
36	0	0	1	1	4	0	17	0	1	1	0	0	0	0	0	0	8	0
32	0	1	1	1	4	0	7	0	1	1	1	0	0	0	0	0	6	0
31	0	1	1	1	4	0	8	0	1	1	1	0	0	0	0	7	5	1
33	0	1	1	1	4	1	10	0	1	0	0	0	0	0	0	6	8	1
49	0	1	1	1	4	0	30	0	1	0	0	0	0	0	0	1	8	0
50	0	1	1	1	4	0	30	0	1	1	0	0	0	0	0	1	6	0
31	0	1	1	1	4	1	10	0	1	1	1	0	0	0	0	0	8	0
42	0	1	1	1	4	0	23	0	1	1	0	0	0	0	0	2	8	0
33	0	1	1	1	4	1	12	0	1	1	1	1	0	1	0	3	6	0
40	0	1	1	1	4	0	21	0	1	1	0	1	0	1	0	18	4	1
22	0	0	1	0	4	1	1	0	1	1	1	0	0	0	0	0	9	0
36	0	1	1	1	4	0	17	1	1	1	1	0	0	1	0	10	6	1
31	0	1	0	1	4	1	10	1	1	1	1	0	0	0	0	4	6	0
29	0	0	1	1	4	1	5	0	1	1	1	0	1	0	0	7	5	1
36	0	1	1	1	4	1	10	0	0	1	0	0	0	0	0	7	5	1
24	0	0	1	0	4	1	3	0	1	1	1	0	0	0	0	4	5	0
38	0	1	1	1	4	0	16	0	1	1	1	0	0	0	0	0	8	0
38	0	1	1	1	4	0	14	0	1	1	1	0	0	0	0	0	8	0
37	0	1	1	1	4	0	17	1	1	1	1	0	0	0	0	1	7	0
24	0	0	1	1	4	1	3	0	0	0	1	0	0	0	0	2	6	0
27	0	0	1	1	4	1	5	0	1	1	0	1	0	0	0	0	8	0
30	0	1	1	1	4	0	11	0	1	1	1	0	0	0	0	3	6	0
50	0	1	1	1	4	0	30	0	0	0	0	0	0	0	0	4	6	0
32	0	1	1	1	4	1	9	0	1	1	1	0	0	1	0	0	7	0
50	0	1	1	1	4	0	34	0	1	0	0	0	1	1	0	2	7	0
36	0	1	1	1	4	0	18	1	1	0	0	0	0	0	0	3	7	0
39	0	1	1	1	4	0	20	0	1	1	0	0	0	0	0	1	8	0
24	0	0	0	1	4	1	2	0	0	1	0	0	0	1	0	5	4	1
28	0	1	0	1	4	1	8	0	1	1	1	0	0	0	0	2	6	0
33	0	1	1	1	4	0	11	0	1	1	1	0	0	0	0	12	4	1
24	0	0	1	1	4	1	1	0	1	1	1	0	0	0	0	6	6	1
27	0	0	1	0	4	1	3	0	1	1	1	0	0	0	0	10	3	1
49	0	1	1	1	4	0	30	0	1	1	0	0	0	0	0	5	5	1
37	0	1	1	1	4	0	18	0	0	1	0	1	0	0	0	8	5	1
26	0	1	1	1	4	1	4	1	0	1	1	0	0	0	0	5	7	1
24	0	0	1	0	4	1	2	0	1	1	1	0	0	0	0	5	10	1
39	0	1	1	1	4	0	18	0	1	1	1	0	0	0	0	2	5	0
28	0	0	1	1	4	0	8	0	1	1	1	0	0	0	0	0	10	0
40	0	1	1	1	4	0	23	0	1	1	0	0	1	1	0	0	8	0
26	0	0	1	0	4	1	5	0	0	1	1	0	0	0	0	5	5	1
38	0	1	1	1	4	0	15	0	1	0	0	0	0	0	0	0	6	0
30	0	1	1	1	4	1	3	0	1	1	1	0	0	0	0	0	8	0
30	0	1	1	1	4	1	8	0	1	1	1	0	0	0	0	6	5	1
30	0	1	1	1	4	1	7	0	1	1	1	0	0	0	0	0	8	0
29	0	0	1	1	4	1	9	0	1	1	1	0	0	0	0	5	6	1
27	0	1	1	1	4	1	4	0	1	1	1	0	0	0	0	0	8	0
40	0	1	1	1	4	1	20	0	1	0	0	0	0	0	0	4	6	0
42	0	0	1	1	4	0	22	0	1	1	0	1	0	0	0	6	6	1
26	0	0	1	0	4	1	2	0	0	1	1	0	0	0	0	0	8	0
43	0	1	1	1	4	0	20	0	0	1	1	1	0	0	0	7	8	1
39	0	1	1	1	4	0	19	0	1	1	0	0	0	0	0	6	6	1
28	0	1	1	1	4	1	7	0	0	1	1	0	0	0	0	0	6	0
25	0	0	1	1	4	1	4	0	0	1	1	0	0	0	0	8	6	1
36	0	1	1	1	4	0	13	0	0	1	0	0	0	0	0	2	7	0
29	0	1	1	1	4	1	4	0	1	1	1	0	0	0	0	6	7	1
39	0	1	1	1	4	0	19	0	1	1	1	0	0	0	0	7	4	1
24	0	0	1	0	4	1	2	0	1	1	1	0	0	0	0	5	7	1
38	0	1	1	1	4	1	18	1	0	1	0	0	0	0	0	5	4	1
36	0	1	1	1	4	0	15	1	1	1	1	0	0	0	0	2	8	0
36	0	1	1	1	4	0	13	0	1	1	1	0	0	0	0	1	8	0
47	0	0	1	1	4	0	26	0	1	1	0	0	0	0	0	21	3	1
30	0	1	1	1	4	1	9	0	1	1	1	0	0	0	0	8	6	1
23	0	0	1	0	4	1	1	0	1	1	1	0	1	0	0	2	8	0
23	0	0	1	0	4	1	1	0	1	1	1	0	0	0	0	3	6	0
36	0	1	1	1	4	0	11	1	0	1	1	0	1	0	0	0	6	0
29	0	1	1	1	4	1	7	0	1	1	1	0	0	0	0	8	6	1
30	0	1	1	1	4	1	10	0	1	1	1	0	0	0	0	18	3	1
36	0	1	1	1	4	1	13	1	1	1	1	0	0	0	0	7	6	1
33	0	1	1	1	4	1	9	0	0	1	1	0	0	0	0	9	4	1
38	0	1	1	1	4	0	19	0	1	0	0	0	1	0	0	2	5	0
25	0	0	0	0	4	1	3	0	0	1	1	0	0	0	0	0	8	0
30	0	1	1	1	4	1	7	0	0	1	1	1	0	0	0	15	3	1
27	0	1	0	1	4	1	7	0	0	1	1	0	0	0	0	0	6	0
28	0	1	1	1	4	1	6	0	1	1	1	0	0	0	0	0	6	0
37	0	1	1	1	4	1	10	1	1	0	0	0	0	0	0	3	5	0
43	0	1	1	1	4	0	25	0	1	1	0	0	0	0	0	0	6	0
22	0	0	1	0	4	1	1	0	0	1	1	0	0	0	0	2	7	0
22	0	0	1	0	4	1	1	0	1	1	1	0	0	0	0	12	4	1
33	0	0	1	1	4	1	12	0	1	1	1	0	0	0	0	10	4	1
33	0	1	1	1	4	0	10	0	0	1	0	0	0	0	0	6	5	1
35	0	1	1	1	4	1	15	0	0	1	0	0	0	1	0	0	6	0
44	0	1	1	1	4	0	24	0	1	1	0	0	0	0	0	0	8	0
30	0	1	1	1	4	0	7	0	1	1	1	1	0	0	0	3	8	0
28	0	1	1	1	4	1	3	0	0	1	1	0	0	0	0	4	6	0
31	0	1	1	1	4	0	10	0	1	1	1	0	0	0	0	3	6	0
25	0	0	1	1	4	1	5	0	1	1	1	0	0	0	0	0	8	0
35	0	1	1	1	4	0	16	0	1	1	0	1	0	0	0	1	8	0
30	0	1	1	0	4	1	8	0	0	1	1	1	0	0	0	16	4	1
40	0	1	1	1	4	0	2	1	1	1	0	1	0	0	0	1	5	0
50	0	1	1	1	4	0	30	0	1	1	0	0	0	0	0	9	5	1
26	0	1	1	1	4	1	3	0	1	1	1	0	0	0	0	10	6	1
29	0	0	1	0	4	1	7	0	1	1	1	0	0	0	0	9	3	1
23	0	0	1	0	4	1	1	0	1	1	1	0	1	0	0	0	7	0
33	0	1	1	1	4	1	13	0	1	1	1	1	0	0	0	0	10	0
22	0	0	1	1	4	1	1	0	0	1	1	0	0	0	0	0	8	0
33	0	1	1	1	4	1	14	0	1	1	1	0	0	0	0	5	7	1
28	0	1	1	1	4	1	8	0	1	1	1	0	0	0	0	0	8	0
28	0	1	1	1	4	1	7	0	1	1	1	0	0	0	0	10	3	1
25	0	0	1	0	4	1	3	0	1	1	1	0	0	1	0	0	8	0
46	0	1	1	1	4	0	28	0	1	0	0	1	1	0	0	3	8	0
34	0	1	1	1	4	0	11	0	0	1	1	0	0	0	0	3	6	0
31	0	1	1	1	4	1	9	0	1	1	1	1	0	0	0	4	9	0
21	0	0	1	0	4	1	2	0	0	1	1	1	0	0	0	3	4	0
32	0	1	1	1	4	1	10	0	1	1	1	0	0	0	0	0	8	0
28	0	1	1	1	4	1	6	0	1	1	1	0	0	0	0	8	6	1
31	0	1	1	1	4	1	10	0	1	1	1	0	0	0	0	0	8	0
48	0	1	1	0	4	0	28	0	1	1	0	0	0	1	0	6	5	1
27	0	1	1	1	4	1	6	0	1	1	1	1	0	0	0	0	8	0
30	0	1	0	1	4	1	7	0	0	1	1	0	0	0	0	0	6	0
39	0	1	1	1	4	0	21	1	1	1	0	0	0	0	0	4	8	0
34	0	1	1	1	4	0	11	0	1	1	1	0	0	0	0	4	5	0
50	0	1	1	1	4	0	30	0	1	1	0	0	0	0	0	0	8	0
40	0	1	1	1	4	0	20	0	0	1	1	0	0	0	0	0	6	0
28	0	1	1	0	4	0	7	1	1	1	1	1	0	0	0	8	5	1
39	0	1	1	1	4	0	20	1	1	1	0	0	0	1	0	9	6	1
27	1	1	1	1	4	1	4	0	1	1	1	0	1	0	0	1	7	0
25	0	1	1	1	4	1	3	0	1	1	1	0	0	0	0	8	4	1
50	0	1	1	1	4	0	31	0	1	1	0	1	0	0	0	2	8	0
30	0	1	1	1	4	1	8	0	0	1	1	0	0	0	0	3	6	0
38	0	1	1	1	4	0	14	0	1	1	1	0	0	0	0	1	7	0
45	0	1	1	1	4	0	27	0	1	0	0	0	0	0	0	5	6	1
31	0	1	1	1	4	1	11	0	1	1	1	0	0	0	0	11	6	1
23	0	0	1	0	4	1	1	0	1	1	1	0	0	0	0	2	7	0
25	0	0	1	0	4	1	3	0	1	1	1	1	0	0	0	1	9	0
24	0	0	1	0	4	1	1	0	1	1	0	1	0	0	0	0	9	0
28	0	1	1	1	4	1	7	0	1	1	1	0	0	0	0	12	4	1
38	0	1	1	1	4	0	18	1	1	1	0	0	0	0	0	6	4	1
37	0	1	1	1	4	0	19	1	1	1	1	0	0	1	0	12	2	1
30	0	1	1	1	4	1	9	0	1	1	1	0	0	0	0	0	9	0
40	0	1	1	1	4	0	7	0	1	1	1	0	0	0	0	5	8	1
25	0	1	1	1	4	1	3	0	0	1	1	0	0	0	0	0	8	0
35	0	1	1	1	4	0	16	0	1	1	0	0	1	1	0	9	6	1
29	0	0	1	1	4	1	8	0	0	1	1	0	0	0	0	11	4	1
24	0	0	1	0	4	1	3	0	1	1	1	0	0	0	0	3	6	0
30	0	1	1	1	4	1	8	0	0	1	1	0	0	0	0	6	6	1
50	0	1	1	1	4	0	32	1	1	1	0	0	0	0	0	4	6	0
23	0	0	1	0	4	1	1	0	0	0	0	1	0	0	0	12	4	1
30	0	0	1	0	4	1	7	0	1	1	0	0	0	0	0	1	6	0
36	0	1	1	1	4	0	10	0	1	1	1	0	0	0	0	0	6	0
33	0	1	1	1	4	1	10	0	0	1	1	0	0	0	0	0	8	0
30	0	1	1	1	4	1	5	0	1	1	1	0	0	0	0	0	2	0
25	0	0	1	0	4	1	1	0	0	0	1	0	0	0	0	0	8	0
28	0	1	1	1	4	1	7	0	1	1	1	0	0	0	0	6	6	1
33	0	1	1	1	4	1	11	0	1	1	1	0	0	0	0	12	5	1
36	0	0	0	0	4	1	14	0	1	1	1	0	0	0	0	2	4	0
28	0	0	1	0	4	1	3	0	1	1	1	0	0	1	0	7	7	1
31	0	1	1	1	4	1	5	0	1	1	1	0	0	0	0	3	8	0
23	0	0	1	1	4	1	1	0	1	1	1	0	0	0	0	0	6	0
49	0	1	1	1	4	0	30	1	1	0	0	0	0	0	0	18	8	1
25	0	0	1	1	4	1	5	0	0	1	1	0	0	0	0	0	7	0
31	0	1	1	1	4	1	8	0	0	0	1	0	0	0	0	1	5	0
33	0	1	1	1	4	0	11	0	1	1	0	0	0	0	0	0	8	0
24	0	0	1	0	4	1	5	0	1	1	1	0	0	0	0	9	5	1
31	0	1	1	1	4	1	10	0	0	1	1	0	0	0	0	0	6	0
34	0	1	1	1	4	1	11	0	0	1	0	0	1	0	0	0	7	0
30	0	0	1	1	4	1	9	0	0	1	1	0	0	0	0	0	6	0
29	0	1	1	1	4	1	8	0	1	1	1	1	0	0	0	11	5	1
31	0	1	1	1	4	1	8	0	0	1	1	0	0	0	0	0	8	0
28	0	1	1	1	4	1	4	0	1	1	1	0	0	0	0	1	6	0
37	0	1	1	1	4	0	11	0	0	0	0	0	0	0	0	7	6	1
42	0	1	1	1	4	0	21	1	1	1	1	0	0	0	0	0	8	0
29	0	1	1	1	4	0	7	0	1	1	1	0	0	0	0	0	6	0
33	0	1	1	1	4	1	11	0	0	0	0	0	0	0	0	4	5	0
48	0	1	1	1	4	0	27	0	0	1	0	0	0	0	0	4	6	0
40	0	1	1	1	4	0	19	0	1	1	0	0	0	0	0	7	3	1
30	0	1	1	1	4	1	8	0	1	1	1	0	0	0	0	1	7	0
54	0	1	1	1	4	0	35	0	1	1	0	0	0	0	0	2	8	0
30	0	0	1	0	4	1	10	0	1	1	1	0	0	0	0	14	3	1
39	0	1	1	1	4	0	17	0	1	1	0	0	0	0	0	5	5	1
25	0	0	1	0	4	1	2	0	1	1	1	0	0	0	0	9	6	1
42	0	1	1	1	4	0	21	0	1	1	0	0	0	0	0	2	4	0
38	0	0	1	1	4	0	13	0	1	0	0	0	0	0	0	0	6	0
27	0	0	1	0	4	1	4	0	1	1	1	0	0	0	0	3	5	0
33	0	1	1	1	4	1	10	0	1	1	1	0	0	0	0	5	6	1
40	0	1	1	1	4	0	20	0	1	1	0	0	0	0	0	0	8	0
44	0	1	0	1	4	0	25	0	1	1	1	1	1	0	0	4	8	0
42	0	1	1	1	4	0	25	0	1	1	0	0	0	0	0	2	8	0
39	0	1	1	1	4	1	19	0	1	1	1	0	1	0	0	0	8	0
55	0	1	1	1	4	0	33	0	1	1	0	1	0	0	0	0	6	0
37	0	1	1	1	4	0	14	0	1	1	1	0	0	0	0	0	4	0
37	0	1	1	1	4	0	16	0	0	1	1	0	0	0	0	0	6	0
23	0	0	1	0	4	1	1	0	0	1	1	0	0	0	0	0	7	0
55	0	1	1	1	4	0	30	0	1	0	0	0	0	0	0	0	8	0
31	0	1	1	1	4	0	12	0	1	0	0	0	0	1	0	0	8	0
28	0	0	1	1	4	1	7	0	0	1	1	0	0	0	0	9	5	1
36	0	1	1	1	4	0	17	0	1	0	0	0	0	0	0	2	6	0
30	0	1	1	1	4	1	9	0	1	1	1	0	0	0	0	0	9	0
35	0	1	1	1	4	1	10	0	0	1	1	0	0	0	0	16	4	1
42	0	1	1	1	4	0	22	0	1	1	0	0	0	0	0	6	6	1
36	0	1	1	1	4	1	16	0	1	1	1	0	0	0	0	7	6	1
46	0	1	1	1	4	0	28	0	1	1	0	0	0	0	0	0	7	0
33	0	1	1	1	4	1	10	0	1	1	1	0	1	0	0	6	6	1
33	0	1	1	1	4	1	10	0	1	1	0	1	0	0	0	4	8	0
52	0	1	1	1	4	0	32	0	1	1	0	0	0	0	0	0	8	0
38	0	1	1	1	4	0	20	1	1	1	1	0	0	0	0	0	8	0
24	0	1	1	0	4	1	3	0	1	1	1	0	0	0	0	4	7	0
50	0	1	1	1	4	0	31	1	0	1	0	0	1	0	0	1	8	0
31	0	1	0	1	4	0	10	1	0	1	1	0	0	0	0	0	9	0
25	0	1	1	1	4	1	4	0	1	1	1	0	0	0	0	1	6	0
35	0	1	1	1	4	0	16	0	1	1	1	0	0	0	0	0	8	0
24	0	0	1	1	4	1	4	0	0	1	1	0	0	1	0	0	8	0
25	0	1	1	1	4	1	3	0	1	1	0	1	0	0	0	0	7	0
49	0	1	1	1	4	0	28	1	1	1	0	0	0	0	0	1	8	0
38	0	0	1	1	4	0	19	0	1	0	0	0	0	0	0	9	4	1
55	0	1	1	1	4	0	34	0	1	1	0	0	0	0	0	1	8	0
36	0	1	1	1	4	0	16	0	1	1	0	0	0	0	0	6	4	1
39	0	1	1	1	4	0	13	0	1	1	0	0	0	1	0	0	9	0
31	0	1	1	1	4	1	7	0	1	0	0	0	0	1	0	16	7	1
36	0	1	1	1	4	0	16	0	0	1	0	0	0	0	0	2	6	0
26	0	1	1	1	4	1	4	0	1	1	1	0	0	0	0	0	8	0
29	0	1	1	1	4	0	10	0	1	0	0	0	0	1	0	2	6	0
38	0	1	1	1	4	0	16	0	1	0	0	0	0	0	0	5	6	1
35	0	1	1	1	4	0	17	0	0	1	0	0	0	0	0	0	6	0
25	0	0	1	1	4	0	1	0	1	1	1	0	0	0	0	6	7	1
30	0	0	1	1	4	1	10	0	1	1	1	0	0	1	0	0	6	0
38	0	1	1	1	4	0	15	1	1	1	0	0	0	0	0	1	8	0
24	0	0	0	0	4	1	3	0	1	1	1	0	0	0	0	8	6	1
30	0	1	1	1	4	1	7	0	1	1	1	0	0	0	0	0	5	0
30	0	1	1	1	4	0	11	0	1	0	0	0	0	0	0	8	6	1
29	0	1	1	1	4	1	7	0	1	1	1	0	0	0	0	0	8	0
37	0	1	1	1	4	0	18	0	1	1	1	0	0	0	0	5	8	1
33	0	1	1	1	4	0	10	0	0	1	1	0	0	0	0	14	6	1
28	0	0	1	0	4	1	6	0	1	1	1	0	0	1	0	0	8	0
28	0	1	1	1	4	1	8	0	1	1	0	0	0	0	0	11	7	1
30	0	1	1	1	4	1	9	0	1	1	1	1	0	0	0	1	8	0
26	0	0	1	0	4	1	2	0	1	1	1	0	0	0	0	2	7	0
41	0	1	1	1	4	0	21	0	1	1	1	0	0	1	0	0	6	0
35	0	1	1	1	4	1	12	0	1	1	0	0	0	0	0	6	8	1
34	0	1	1	1	4	0	10	0	1	1	1	0	0	1	0	7	6	1
34	0	1	1	1	4	0	11	0	1	1	1	0	0	0	0	4	4	0
29	0	1	1	1	4	1	7	0	1	1	1	0	0	0	0	6	6	1
34	0	1	1	1	4	0	14	0	1	1	1	0	0	0	0	0	8	0
38	0	1	1	1	4	0	16	0	0	1	0	0	0	0	0	0	6	0
38	0	1	1	1	4	0	18	0	1	1	0	1	0	0	0	0	5	0
46	0	1	1	1	4	0	25	0	1	1	0	0	0	0	0	5	7	1
27	0	0	1	1	4	1	4	0	1	1	1	0	0	0	0	3	5	0
27	0	0	0	0	4	1	16	0	1	1	1	0	0	0	0	2	7	0
29	0	0	1	0	4	1	6	0	0	1	1	0	0	0	0	18	8	1
54	0	1	0	1	4	0	32	0	1	1	0	0	0	0	0	9	8	1
40	0	1	1	1	4	0	20	0	1	1	0	0	0	0	0	0	6	0
52	0	1	1	1	4	0	31	0	1	1	0	0	0	0	0	0	6	0
34	0	0	1	1	4	1	13	0	0	1	1	1	0	0	0	0	7	0
54	0	1	1	1	4	0	3	0	0	0	0	1	0	0	0	0	9	0
32	0	1	1	1	4	1	11	0	1	1	1	0	0	0	0	9	4	1
25	0	0	1	0	4	1	3	0	1	1	1	0	0	0	0	0	5	0
27	0	0	1	0	4	1	4	0	1	1	1	0	0	0	0	2	6	0
28	0	0	1	0	4	0	3	0	1	1	1	0	0	0	0	10	7	1
53	0	1	1	1	4	0	34	1	1	1	0	0	0	0	0	3	8	0
40	0	1	1	1	4	0	20	0	1	1	1	0	0	0	0	5	5	1
37	0	1	1	1	4	0	13	0	1	1	1	0	0	0	0	8	5	1
43	0	1	1	1	4	1	23	0	1	0	0	0	0	0	0	0	8	0
29	0	1	1	0	4	1	9	0	1	1	1	1	0	1	0	1	10	0
39	0	1	1	1	4	0	19	0	0	1	0	0	0	0	0	3	7	0
40	0	1	1	1	4	0	18	0	1	1	1	0	0	0	0	3	5	0
43	0	1	1	1	4	0	23	0	0	1	0	0	1	0	0	2	6	0
28	0	1	1	1	4	1	6	0	1	1	1	0	0	0	0	2	5	0
37	0	1	1	1	4	0	17	1	1	1	1	0	0	0	0	7	5	1
30	0	1	1	1	4	1	6	0	0	0	0	0	0	0	0	0	8	0
35	0	0	1	1	4	1	14	0	1	1	1	0	0	0	0	5	6	1
45	0	1	1	1	4	0	26	0	1	1	0	1	0	0	0	10	6	1
24	0	0	1	1	4	1	1	0	0	0	1	0	0	0	0	0	6	0
49	0	1	1	1	4	0	30	0	1	0	0	0	0	0	0	6	7	1
25	0	0	1	0	4	1	2	0	1	1	1	0	0	0	0	4	5	0
44	0	1	1	1	4	0	25	0	1	1	0	0	0	0	0	2	7	0
32	0	0	1	0	4	0	10	0	1	1	1	0	0	0	0	3	5	0
29	0	1	1	1	4	1	7	0	1	1	1	0	0	0	0	16	5	1
50	0	1	1	1	4	0	30	1	1	1	0	0	0	0	0	0	8	0
25	0	1	1	1	4	1	5	0	1	0	0	0	0	0	0	3	4	0
27	0	1	1	1	4	1	5	0	1	1	1	0	0	0	0	0	6	0
35	0	1	1	1	4	1	10	0	1	1	1	0	0	0	0	0	7	0
35	0	1	1	1	4	1	12	0	1	1	1	0	0	0	0	0	8	0
31	0	1	1	1	4	1	6	0	1	0	0	0	0	0	0	7	6	1
57	0	1	0	1	4	0	39	1	1	0	0	0	0	0	0	3	8	0
22	0	0	1	0	4	1	2	0	1	0	1	0	0	0	0	0	9	0
52	0	1	1	1	4	0	31	1	1	1	0	0	0	0	0	15	6	1
27	0	1	1	1	4	1	7	0	0	1	1	0	0	0	0	0	8	0
47	0	1	1	1	4	0	28	0	1	1	1	1	0	0	0	0	7	0
32	0	1	1	1	4	1	12	0	0	1	0	0	0	0	0	0	8	0
30	0	1	1	1	4	1	11	0	1	1	1	0	0	0	0	0	8	0
23	0	0	1	0	4	1	3	0	1	1	1	0	0	0	0	12	6	1
27	0	1	1	1	4	1	7	0	1	1	1	0	0	0	0	0	8	0
45	0	1	1	1	4	0	26	0	1	1	0	0	0	0	0	0	5	0
31	0	0	1	0	4	1	6	0	1	1	1	0	0	0	0	0	8	0
26	0	1	1	1	4	1	3	0	1	1	1	0	0	0	0	0	6	0
32	0	0	1	1	4	1	9	0	1	1	1	0	0	0	0	0	6	0
21	0	0	1	0	4	1	1	0	1	1	1	0	0	0	0	3	6	0
36	0	1	1	1	4	0	13	0	1	1	1	1	0	0	0	6	5	1
24	1	0	1	0	4	1	1	0	0	1	1	0	0	0	0	0	7	0
41	0	1	1	1	4	0	22	0	1	1	0	0	0	0	0	0	8	0
25	0	0	1	1	4	1	2	0	1	1	1	0	0	1	0	0	8	0
27	0	1	1	1	4	1	8	0	1	1	0	0	0	0	0	0	7	0
34	0	1	1	1	4	0	13	0	0	1	1	0	0	0	0	5	7	1
25	0	0	1	0	4	1	5	0	1	1	1	0	0	0	0	5	5	1
39	0	1	1	1	4	1	20	0	1	0	0	0	0	0	0	1	5	0
26	0	0	1	1	4	1	5	0	1	1	1	0	0	0	0	15	4	1
37	0	1	1	1	4	0	15	1	1	1	1	0	0	0	0	13	4	1
38	0	1	1	1	4	0	11	0	1	1	1	0	0	0	0	2	6	0
23	0	0	1	1	4	1	1	0	0	1	1	0	0	0	0	5	6	1
29	0	1	1	1	4	1	5	0	1	1	1	1	0	0	0	0	7	0
37	0	1	1	1	4	1	13	0	1	1	0	0	0	0	0	0	8	0
27	0	1	1	1	4	1	4	0	1	1	1	1	0	0	0	5	6	1
28	0	1	1	1	4	1	8	0	1	1	1	1	0	0	0	5	4	1
39	0	0	1	1	4	0	17	0	1	0	1	0	0	0	0	0	8	0
37	0	1	1	1	4	0	17	0	1	1	1	0	0	0	0	18	4	1
41	0	1	1	1	4	0	21	0	0	1	0	1	0	0	0	3	6	0
23	0	0	1	1	4	1	1	0	0	1	1	0	0	0	0	0	8	0
33	0	1	1	1	4	1	9	0	1	1	1	0	0	0	0	10	6	1
35	0	1	1	1	4	1	9	0	1	1	1	0	0	0	0	11	3	1
51	0	1	1	1	4	0	30	0	1	1	0	0	0	1	0	0	10	0
26	0	0	1	0	4	1	4	0	1	1	1	0	0	0	0	1	6	0
28	0	1	1	1	4	1	9	0	1	0	1	1	0	0	0	0	4	0
34	0	1	1	1	4	1	11	0	1	1	1	0	0	0	0	5	6	1
23	0	0	1	0	4	1	2	0	1	1	1	0	1	1	0	5	6	1
24	0	0	1	1	4	1	4	0	0	1	1	0	0	0	0	0	8	0
30	0	1	1	1	4	1	11	0	1	1	0	0	0	0	0	9	5	1
39	0	1	1	1	4	1	17	0	1	1	0	0	0	0	0	6	8	1
50	0	1	1	1	4	0	30	1	1	1	1	0	0	0	0	0	9	0
26	0	1	1	1	4	1	6	0	1	1	1	0	0	1	0	0	7	0
33	0	0	1	0	4	0	11	1	1	1	1	0	0	0	0	9	4	1
33	0	1	1	1	4	1	14	0	1	0	0	0	0	0	0	1	7	0
27	0	1	1	1	4	1	5	0	0	1	1	0	0	0	0	0	9	0
29	0	1	1	1	4	1	8	0	1	1	1	0	0	1	0	6	6	1
33	0	1	1	1	4	0	12	0	1	1	1	0	0	0	0	3	6	0
37	0	1	1	1	4	0	12	0	1	1	0	0	0	1	0	11	2	1
26	0	0	1	0	4	1	5	1	1	1	1	0	0	0	0	1	7	0
31	0	1	1	1	4	1	9	0	1	1	1	0	1	0	0	4	5	0
31	0	0	1	0	4	1	11	0	1	1	1	0	0	0	0	3	9	0
28	0	0	1	0	4	1	4	0	1	1	1	0	0	0	0	2	6	0
32	0	1	1	1	4	1	9	1	1	1	1	0	0	1	0	3	6	0
54	0	1	1	1	4	0	35	0	1	0	0	0	0	0	0	12	6	1
32	0	0	1	0	4	1	10	0	1	1	1	0	0	0	0	1	8	0
25	0	1	1	1	4	1	3	0	1	0	0	0	0	0	0	0	7	0
32	0	1	1	1	4	1	11	0	1	1	1	0	1	0	0	5	4	1
53	0	1	1	1	4	0	32	0	1	1	0	0	0	0	0	2	7	0
32	0	1	1	1	4	1	8	0	1	1	1	0	0	1	0	26	6	1
35	0	1	1	1	4	1	16	0	1	1	1	0	0	1	0	2	7	0
36	0	1	1	1	4	0	15	1	1	1	1	0	0	0	0	2	10	0
38	0	1	1	1	4	0	13	0	1	1	1	0	0	0	0	5	8	1
32	0	0	1	1	4	1	8	0	1	1	1	0	0	0	0	6	5	1
31	0	1	0	1	4	1	10	0	1	0	1	0	0	0	0	8	9	1
25	0	0	1	0	4	1	5	0	1	0	0	0	0	0	0	2	8	0
29	0	1	1	1	4	1	9	0	1	0	0	1	0	0	0	3	6	0
39	0	1	1	1	4	1	16	0	1	1	1	0	0	0	0	11	8	1
35	0	1	1	1	4	1	11	0	1	1	1	0	0	0	0	10	4	1
24	0	0	1	0	4	1	2	0	1	1	1	0	0	0	0	5	8	1
29	0	1	1	1	4	1	7	0	1	0	0	0	0	0	0	6	7	1
28	0	1	1	1	4	1	7	0	0	1	1	0	0	0	0	0	8	0
47	0	1	1	1	4	0	27	1	1	1	0	0	0	0	0	1	8	0
29	0	1	1	1	4	1	5	0	1	1	1	0	0	0	0	7	5	1
32	0	0	1	0	4	1	7	0	1	1	1	0	0	0	0	2	7	0
42	0	1	1	1	4	0	22	0	1	1	0	0	0	0	0	0	5	0
32	0	1	1	1	4	1	9	0	1	1	1	0	1	0	0	0	7	0
42	0	1	1	1	4	0	21	0	1	0	0	0	1	0	0	11	4	1
29	0	1	1	1	4	1	6	0	1	1	1	0	0	0	0	0	8	0
26	0	1	1	1	4	1	7	0	1	1	1	0	0	0	0	0	4	0
30	0	1	1	1	4	1	8	0	1	1	1	0	0	0	0	19	6	1
32	0	0	1	0	4	1	9	0	1	1	1	1	0	0	0	8	5	1
31	0	1	1	1	4	1	6	0	1	1	1	0	0	0	0	0	8	0
35	0	1	0	1	4	0	20	0	1	0	0	0	0	0	0	0	6	0
33	0	0	1	0	4	0	11	0	1	1	1	0	0	0	0	1	6	0
45	0	1	1	1	4	0	27	0	1	1	0	0	0	0	0	0	6	0
38	0	0	1	1	4	0	16	0	1	1	1	0	0	0	0	2	8	0
24	0	0	1	0	4	1	1	0	1	1	1	0	0	0	0	0	10	0
33	0	1	1	1	4	1	12	0	0	1	1	0	0	0	0	21	2	1
38	0	1	1	1	4	0	15	0	1	1	1	0	0	0	0	1	7	0
31	0	1	1	1	4	1	6	0	1	1	1	0	0	0	0	1	7	0
54	0	1	0	1	4	0	32	0	1	1	0	0	0	0	0	7	8	1
36	0	1	1	1	4	1	14	0	1	1	1	0	0	0	0	0	8	0
48	0	1	0	1	4	0	24	0	1	1	1	1	0	0	0	0	5	0
27	0	1	1	1	4	1	7	0	1	1	1	0	0	0	0	1	7	0
55	0	1	1	1	4	0	31	0	1	1	0	0	0	0	0	1	7	0
38	0	1	0	1	4	0	17	0	1	1	1	0	0	0	0	1	4	0
40	0	1	0	1	4	1	20	0	1	1	1	0	1	0	0	2	8	0
26	0	1	1	0	4	1	4	0	1	1	1	0	0	0	0	0	9	0
47	0	1	1	1	4	0	30	0	1	1	0	1	0	0	0	0	5	0
46	0	1	1	1	4	0	25	0	1	1	0	0	0	0	0	7	7	1
35	0	1	1	1	4	1	10	0	1	1	1	0	0	0	0	2	5	0
29	0	1	1	1	4	1	6	0	1	1	1	0	0	0	0	1	10	0
59	0	1	1	1	4	0	39	0	1	1	0	0	0	0	0	5	6	1
35	0	1	1	1	4	0	15	0	0	1	0	0	0	0	0	1	6	0
47	0	1	1	1	4	0	28	0	1	1	0	1	0	0	0	8	5	1
37	0	1	1	1	4	1	16	0	1	1	1	0	0	0	0	1	8	0
32	0	1	1	1	4	0	10	0	1	0	0	0	0	0	0	0	7	0
34	0	1	1	1	4	0	10	0	1	0	1	1	0	0	0	8	6	1
30	0	1	1	1	4	1	8	0	1	1	0	0	0	1	0	8	5	1
30	0	1	1	1	4	1	11	0	1	1	1	0	0	0	0	4	8	0
26	0	1	1	1	4	1	7	0	1	1	0	0	0	0	0	0	10	0
26	0	1	1	1	4	1	4	0	1	1	1	0	0	0	0	1	6	0
45	0	1	1	1	4	0	26	0	1	0	0	0	0	0	0	7	4	1
39	0	1	1	1	4	1	19	0	1	1	1	1	0	0	0	0	8	0
38	0	1	1	1	4	0	20	0	1	1	0	0	0	0	0	0	7	0
37	0	1	1	1	4	0	16	0	1	1	0	0	0	0	0	0	8	0
43	0	1	1	1	4	0	25	1	1	0	0	0	0	0	0	3	6	0
30	0	1	1	1	4	1	8	0	1	1	1	0	0	0	0	0	9	0
34	0	1	1	1	4	0	12	0	1	1	0	0	0	0	0	4	5	0
28	0	1	1	1	4	1	7	0	1	0	0	0	0	0	0	4	8	0
31	0	1	1	1	4	1	10	0	0	1	1	0	0	0	0	0	4	0
41	0	1	1	1	4	0	22	0	1	1	0	1	0	0	0	0	2	0
29	0	1	1	1	4	1	8	0	1	1	0	0	0	0	0	0	6	0
27	0	1	1	1	4	1	6	0	1	1	1	0	1	0	0	4	5	0
31	0	1	1	1	4	1	7	0	1	1	1	0	0	0	0	0	8	0
25	0	0	1	0	4	1	4	0	1	1	1	1	0	0	0	5	6	1
37	0	1	1	1	4	0	15	0	1	1	0	0	0	0	0	7	6	1
32	0	1	1	1	4	0	13	0	1	1	1	1	0	0	0	1	8	0
26	0	0	1	1	4	1	5	0	1	1	1	0	0	0	0	4	6	0
27	0	1	1	1	4	1	5	0	0	1	1	0	0	0	0	0	8	0
44	0	1	1	1	4	0	27	0	1	0	0	0	1	0	0	0	5	0
35	0	1	0	1	4	1	13	0	0	1	0	0	0	0	0	5	3	1
24	0	1	1	1	4	1	2	0	1	1	1	0	0	0	0	8	8	1
35	0	1	1	1	4	1	16	0	1	1	0	0	0	0	0	2	6	0
28	0	1	1	1	4	1	4	0	1	1	1	0	0	1	0	0	10	0
32	0	1	1	1	4	1	11	0	1	1	1	0	1	1	0	15	6	1
30	0	1	1	1	4	1	7	0	1	1	1	0	0	0	0	10	6	1
29	0	1	1	1	4	1	10	0	1	1	1	0	0	0	0	0	10	0
50	0	1	1	1	4	0	30	0	1	1	0	0	0	0	0	4	8	0
34	0	1	1	1	4	0	11	0	1	0	1	0	0	0	0	4	6	0
40	0	1	1	1	4	0	23	0	1	1	0	0	0	0	0	1	8	0
25	0	0	1	1	4	1	5	1	1	1	1	0	1	1	0	0	7	0
44	0	1	1	1	4	0	20	1	1	1	1	0	0	0	0	1	6	0
39	0	1	1	1	4	0	20	1	1	1	0	0	0	0	0	8	6	1
43	0	0	1	0	4	0	22	1	1	1	0	0	0	0	0	8	8	1
48	0	1	1	1	4	0	27	1	1	0	0	0	0	0	0	7	4	1
29	0	1	1	1	4	1	5	0	1	1	1	0	0	0	0	6	8	1
38	0	1	1	1	4	1	16	0	1	1	0	0	0	0	0	6	5	1
32	0	1	1	1	4	1	10	0	1	1	1	0	1	0	0	8	7	1
36	0	1	1	1	4	0	14	0	1	1	1	0	0	0	0	1	8	0
30	0	1	1	1	4	1	9	0	1	1	1	0	0	0	0	0	8	0
28	0	0	1	1	4	1	6	0	1	1	1	1	0	1	0	13	7	1
38	0	1	1	1	4	1	18	0	1	1	1	0	0	0	0	9	5	1
32	0	1	1	1	4	1	10	0	1	1	0	0	0	0	0	1	8	0
32	0	1	1	1	4	1	9	0	1	1	1	0	0	0	0	4	4	0
33	0	1	1	1	4	0	10	0	1	1	0	0	0	0	0	4	5	0
30	0	1	1	1	4	1	7	0	1	1	1	0	0	0	0	9	6	1
32	0	1	1	1	4	1	7	0	1	1	1	0	0	0	0	3	7	0
33	0	1	1	1	4	1	10	0	1	1	1	0	0	0	0	0	7	0
25	0	0	1	0	4	1	2	0	1	1	1	0	0	0	0	0	8	0
49	0	1	1	1	4	0	30	0	1	1	0	0	0	0	0	0	8	0
29	0	0	1	0	4	1	5	0	1	1	1	1	0	0	0	4	8	0
28	0	1	1	0	4	1	5	0	1	1	1	0	0	0	0	8	5	1
40	0	1	1	1	4	1	16	1	1	1	1	0	0	0	0	0	8	0
33	0	0	1	0	4	1	10	0	1	1	1	0	0	0	0	14	5	1
37	0	1	1	1	4	1	13	0	1	1	1	0	0	0	0	0	8	0
39	0	1	1	1	4	0	16	0	1	1	1	0	0	0	0	6	6	1
31	0	1	1	1	4	1	9	0	0	1	1	0	0	0	0	6	5	1
30	0	1	1	1	4	1	8	0	1	1	1	0	0	0	0	2	8	0
32	0	1	1	1	4	1	8	0	1	1	1	0	0	0	0	3	6	0
41	0	1	1	1	4	0	21	1	1	0	0	0	0	0	0	1	6	0
30	0	1	1	1	4	1	5	0	1	1	1	0	0	0	0	1	8	0
23	0	0	1	0	4	1	1	0	1	1	1	0	0	0	0	4	6	0
42	0	1	1	1	4	0	24	1	1	1	0	0	0	1	0	5	6	1
28	0	1	1	1	4	1	7	0	1	1	1	0	1	0	0	4	5	0
36	0	1	1	1	4	0	17	1	1	1	0	1	0	1	0	0	8	0
30	0	1	1	1	4	1	5	0	1	1	1	0	0	0	0	9	6	1
47	0	1	1	1	4	0	29	0	0	1	0	0	0	1	0	1	6	0
28	0	0	1	0	4	1	5	0	1	1	1	0	0	1	0	3	7	0
30	0	1	1	1	4	1	9	0	1	1	1	0	0	0	0	0	8	0
36	0	1	1	1	4	0	16	0	1	0	0	0	0	0	0	0	8	0
46	0	1	1	1	4	0	27	0	1	1	0	0	0	0	0	6	6	1
41	0	1	1	1	4	0	23	0	1	1	0	0	0	0	0	0	6	0
29	0	1	1	1	4	1	5	0	1	1	1	0	0	0	0	1	8	0
33	0	1	1	1	4	1	10	0	1	1	1	0	0	0	0	9	7	1
36	0	1	1	1	4	1	13	0	0	1	0	0	0	0	0	1	2	0
33	0	1	1	1	4	1	10	0	1	1	1	0	0	0	0	4	5	0
26	0	0	1	1	4	1	4	0	1	1	1	0	0	0	0	10	4	1
38	0	1	1	1	4	0	17	0	1	1	1	0	0	0	0	6	6	1
23	0	1	1	1	4	1	5	0	0	1	1	0	0	0	0	2	8	0
37	0	1	1	1	4	0	16	0	1	1	0	0	0	0	0	0	7	0
39	0	1	1	1	4	0	15	0	1	1	0	0	0	0	0	0	7	0
49	0	1	1	1	4	0	30	0	1	1	0	0	0	0	0	5	5	1
32	0	1	1	1	4	1	8	0	0	0	0	0	0	0	0	0	8	0
29	0	0	1	1	4	1	9	0	0	1	1	0	0	0	0	0	8	0
29	0	1	1	1	4	1	6	0	1	1	1	0	0	0	0	1	8	0
36	0	1	1	1	4	1	15	0	1	1	1	0	0	0	0	7	6	1
30	0	1	1	1	4	1	4	0	1	1	1	0	0	0	0	6	7	1
36	0	1	1	1	4	0	11	1	1	0	0	0	0	0	0	1	6	0
33	0	1	1	1	4	1	10	0	1	1	1	0	0	1	0	0	8	0
38	0	1	1	1	4	0	19	1	1	1	1	0	0	0	0	8	6	1
28	0	0	1	1	4	1	5	0	1	1	1	0	0	0	0	4	6	0
30	0	1	1	1	4	1	10	0	0	0	0	0	0	0	0	0	8	0
27	0	0	1	1	4	1	5	0	1	1	1	0	0	0	0	0	9	0
28	0	1	1	1	4	1	6	0	1	1	1	0	0	0	0	1	8	0
31	0	1	1	1	4	1	9	0	1	1	1	0	0	0	0	6	7	1
30	0	1	1	1	4	1	7	0	1	1	1	0	0	0	0	1	8	0
46	0	1	1	1	4	0	28	0	1	0	0	0	0	0	0	1	7	0
25	0	0	1	0	4	1	3	0	1	1	1	0	0	0	0	7	4	1
28	0	0	1	0	4	1	5	0	1	1	1	0	0	0	0	6	5	1
35	0	0	1	1	4	1	14	0	1	1	1	0	0	0	0	9	4	1
30	0	0	1	1	4	1	5	0	1	1	1	0	0	0	0	5	3	1
25	0	0	1	1	4	1	5	0	1	1	1	0	0	0	0	6	4	1
51	0	1	1	1	4	0	31	0	1	0	0	0	0	0	0	11	5	1
28	0	0	1	0	4	1	4	0	1	1	1	0	1	0	0	11	6	1
42	0	1	1	1	4	0	18	1	1	1	0	0	0	0	0	7	5	1
43	0	1	1	1	4	0	24	0	1	1	0	0	0	0	0	4	6	0
24	0	0	1	0	4	1	2	0	1	1	1	0	0	0	0	7	6	1
37	0	1	1	1	4	0	17	0	1	1	0	0	0	0	0	0	8	0
33	0	1	1	1	4	1	9	0	1	1	1	0	0	0	0	3	6	0
30	0	1	1	1	4	1	6	0	1	1	1	0	0	0	0	4	8	0
40	0	1	1	1	4	0	20	1	1	1	0	0	0	0	0	0	8	0
40	0	1	1	1	4	0	22	0	1	1	0	0	0	0	0	2	8	0
46	0	0	1	1	4	0	27	0	1	1	1	0	0	0	0	2	6	0
46	0	1	1	1	4	0	21	0	1	1	0	0	0	0	0	5	5	1
33	0	1	1	1	4	1	9	0	1	1	1	0	0	0	0	1	3	0
31	0	0	1	1	4	0	10	0	1	1	1	1	0	0	0	3	6	0
38	0	1	1	1	4	0	19	0	1	1	0	0	0	0	0	3	10	0
32	0	1	1	1	4	0	10	0	1	1	1	0	0	0	0	0	8	0
24	0	0	1	0	4	1	1	0	1	1	0	0	0	0	0	1	6	0
30	0	1	1	1	4	1	10	0	1	1	1	1	0	0	0	9	6	1
27	0	0	1	1	4	1	5	0	1	1	1	0	0	0	0	2	8	0
24	0	0	1	0	4	1	2	0	1	1	1	0	0	0	0	4	4	0
27	0	1	1	1	4	1	7	0	1	1	1	0	0	0	0	0	8	0
39	0	1	1	1	4	0	21	0	1	1	0	0	0	0	0	3	6	0
32	0	1	1	1	4	0	11	0	0	1	0	0	0	0	0	3	3	0
51	0	1	1	1	4	0	31	1	1	1	0	0	0	0	0	1	9	0
35	0	1	1	1	4	1	14	0	1	1	1	0	0	0	0	0	8	0
34	0	1	1	1	4	0	10	0	1	1	1	0	0	0	0	6	7	1
26	0	1	1	1	4	1	7	0	1	1	1	0	0	0	0	1	5	0
36	0	1	1	1	4	1	14	0	1	1	1	0	0	0	0	1	7	0
40	0	1	1	1	4	0	22	0	1	1	0	0	0	0	0	0	6	0
30	0	1	1	1	4	1	10	0	1	1	1	0	0	0	0	0	5	0
33	0	1	1	1	4	1	11	0	0	1	1	0	0	0	0	0	10	0
34	0	1	1	1	4	0	11	0	1	1	1	0	0	0	0	5	6	1
31	0	1	1	1	4	1	3	0	1	1	1	0	0	0	0	2	8	0
24	0	0	1	0	4	1	2	0	1	1	1	0	0	0	0	0	8	0
50	0	0	1	0	4	0	1	1	0	0	0	0	0	1	1	27	10	1
26	0	0	1	0	4	1	4	0	1	1	1	0	1	1	0	0	8	0
37	0	1	1	1	4	1	16	0	1	1	1	0	0	0	0	14	4	1
27	0	0	1	0	4	1	6	0	1	1	1	0	0	0	0	5	6	1
36	0	1	1	1	4	0	16	1	1	1	1	0	0	0	0	7	8	1
32	0	1	1	1	4	0	11	0	1	1	1	0	1	0	0	11	6	1
29	0	1	1	1	4	1	8	0	1	1	1	1	0	0	0	0	8	0
31	0	1	1	1	4	1	10	0	0	1	1	0	0	0	0	20	2	1
36	0	1	1	1	4	0	14	0	1	1	1	1	0	0	0	1	8	0
38	0	1	1	1	4	0	18	0	1	0	0	0	0	0	0	8	6	1
27	0	1	1	1	4	1	6	0	1	1	1	0	0	0	0	0	8	0
42	0	1	1	1	4	0	24	0	1	0	0	0	0	1	0	11	6	1
27	0	0	1	1	4	1	6	0	1	1	1	0	0	0	0	1	6	0
27	0	1	1	1	4	1	5	0	1	1	1	0	0	0	0	1	8	0
32	0	1	1	1	4	1	9	0	1	1	1	0	0	0	0	0	7	0
28	0	0	1	0	4	1	5	0	1	1	1	0	0	0	0	11	5	1
23	0	0	1	1	4	1	1	0	1	1	1	0	0	0	0	7	7	1
29	0	0	1	0	4	1	9	0	1	1	1	0	0	0	0	0	6	0
29	0	1	1	1	4	1	8	0	1	1	1	0	0	0	0	7	5	1
46	0	1	1	1	4	0	25	1	1	1	1	0	0	0	0	0	7	0
36	0	1	1	1	4	1	15	0	1	1	1	1	0	0	0	0	8	0
52	0	1	1	1	4	0	30	0	1	1	0	0	0	0	0	1	7	0
30	0	0	1	1	4	0	8	0	1	1	1	1	0	0	0	1	7	0
35	0	1	1	1	4	1	13	0	1	1	0	0	0	0	0	0	8	0
48	0	0	1	0	4	0	29	0	1	1	1	0	0	0	0	2	8	0
25	0	0	1	0	4	1	4	0	1	1	1	0	0	0	0	8	5	1
32	0	1	1	1	4	1	10	0	1	1	1	0	0	0	0	0	8	0
28	0	0	1	1	4	1	7	0	1	1	1	1	0	0	0	1	8	0
29	0	0	1	1	4	1	4	0	1	1	1	0	0	0	0	1	8	0
33	0	1	1	1	4	1	12	0	1	1	1	0	0	0	0	7	7	1
41	0	1	1	1	4	1	18	0	1	1	1	0	0	0	0	5	7	1
32	0	1	1	0	4	0	10	0	1	1	0	0	0	0	0	3	7	0
28	0	1	1	1	4	1	4	0	1	1	1	0	0	0	0	8	4	1
27	0	1	1	1	4	1	5	0	1	0	1	1	0	0	0	0	8	0
41	0	1	0	1	4	0	24	0	1	1	0	1	0	0	0	1	7	0
30	0	1	1	1	4	1	6	0	1	1	1	0	0	0	0	11	4	1
41	0	0	1	1	4	0	16	0	1	0	0	0	0	0	0	6	8	1
26	0	0	1	0	4	1	5	0	1	1	1	0	0	0	0	0	8	0
25	0	0	1	1	4	1	3	0	1	1	1	0	0	0	0	3	7	0
32	0	1	1	1	4	1	13	0	1	1	1	0	0	0	0	0	7	0
30	0	1	1	1	4	1	7	0	1	1	1	1	1	0	0	0	5	0
30	0	1	1	1	4	1	10	0	1	1	1	0	0	0	0	0	7	0
33	0	1	1	1	4	1	6	0	1	1	1	1	0	0	0	0	8	0
33	0	1	1	1	4	1	14	0	0	1	1	0	0	0	0	1	8	0
38	0	1	1	1	4	0	17	0	1	1	1	0	0	0	0	0	8	0
31	0	1	1	1	4	1	7	0	0	1	1	0	0	0	0	0	8	0
24	0	0	1	0	4	1	1	0	1	1	1	0	0	0	0	0	8	0
28	0	1	1	1	4	1	6	0	1	1	1	0	0	0	0	0	8	0
27	0	0	1	1	4	1	6	0	1	1	1	1	0	0	0	0	4	0
29	0	1	1	1	4	1	9	0	1	1	1	0	0	0	0	12	6	1
33	0	1	1	1	4	0	9	0	1	0	0	0	0	0	0	8	6	1
22	0	0	1	0	4	1	1	0	1	1	0	1	0	0	0	0	6	0
38	0	1	1	1	4	0	18	1	1	1	1	0	0	0	0	6	5	1
24	0	0	1	1	4	1	3	0	1	1	1	0	0	0	0	6	5	1
26	0	0	1	0	4	0	3	0	1	1	1	1	0	0	0	3	6	0
48	0	1	1	1	4	1	30	0	1	1	1	0	0	0	0	6	6	1
48	0	1	1	1	4	0	27	1	1	1	0	1	0	1	0	3	7	0
36	0	1	1	1	4	1	15	0	1	1	0	0	0	0	0	0	6	0
30	0	1	1	1	4	1	11	0	1	1	1	0	0	0	0	9	7	1
28	0	1	1	0	4	1	6	0	1	1	1	0	1	1	0	6	5	1
23	0	0	1	0	4	1	1	0	1	1	1	0	1	1	0	5	7	1
25	0	0	1	0	4	1	2	0	1	1	0	1	0	0	0	2	7	0
38	0	1	1	1	4	1	12	0	1	1	1	1	0	0	0	7	6	1
28	0	1	1	1	4	1	4	0	1	0	0	0	0	0	0	3	9	0
35	0	1	1	1	4	1	13	0	1	1	1	0	0	0	0	5	8	1
31	0	1	1	1	4	1	9	0	1	1	1	0	0	0	0	0	8	0
25	0	0	1	0	4	1	1	0	1	1	1	0	0	0	0	2	6	0
47	0	1	1	1	4	0	28	0	1	1	0	1	0	1	0	1	8	0
47	0	1	0	1	4	1	27	0	1	0	0	0	0	0	0	4	2	0
26	0	0	1	1	4	1	6	0	1	1	1	0	1	0	0	13	6	1
29	0	1	1	1	4	1	9	0	1	1	1	0	0	0	0	9	6	1
28	0	1	1	1	4	0	7	0	0	1	1	0	0	0	0	9	6	1
34	0	1	1	1	4	0	12	0	1	1	0	1	1	0	0	6	7	1
29	0	1	1	1	4	1	10	0	1	1	1	1	0	0	0	2	8	0
31	0	1	1	0	4	1	7	0	1	1	1	0	0	0	0	4	7	0
48	0	1	0	1	4	0	30	0	1	1	1	0	0	0	0	1	5	0
45	0	1	1	1	4	0	26	1	1	1	0	0	0	0	0	0	6	0
30	0	1	1	1	4	0	10	0	1	1	1	0	0	0	0	0	9	0
33	0	1	1	1	4	1	14	0	1	1	1	0	0	0	0	0	8	0
24	0	0	1	0	4	1	3	0	1	1	1	0	0	1	0	3	8	0
25	0	0	1	1	4	1	2	0	1	1	1	0	0	0	0	8	6	1
26	0	0	1	0	4	1	2	0	1	1	1	1	0	0	0	1	7	0
32	0	1	1	1	4	0	10	0	1	1	1	0	0	0	0	1	8	0
30	0	1	1	1	4	1	7	0	1	1	1	0	0	0	0	0	8	0
30	0	0	1	1	4	0	9	0	0	1	1	0	0	0	0	2	8	0
23	0	0	1	0	4	1	1	0	1	1	1	0	0	0	0	0	10	0
50	0	1	1	1	4	0	32	1	1	0	0	0	0	0	0	12	5	1
28	0	1	1	1	4	1	6	0	1	1	1	0	0	0	0	0	8	0
25	0	0	1	1	4	1	6	1	1	1	1	0	0	1	0	12	6	1
36	0	1	1	1	4	0	16	0	1	1	0	0	0	0	0	3	8	0
35	0	1	1	1	4	0	13	0	1	1	0	0	0	0	0	2	7	0
29	0	1	1	1	4	1	6	0	1	1	1	0	0	0	0	0	8	0
48	0	1	1	1	4	1	28	0	1	1	0	0	0	0	0	9	5	1
36	0	1	1	1	4	0	15	0	0	1	1	0	0	1	0	16	4	1
39	0	1	1	1	4	0	20	0	0	1	0	0	0	1	0	4	6	0
29	0	1	1	1	4	1	7	0	1	1	1	1	0	0	0	7	5	1
30	0	1	1	1	4	1	6	0	1	1	1	0	0	0	0	0	8	0
35	0	1	1	1	4	0	12	0	1	1	1	0	0	0	0	0	8	0
30	0	1	1	1	4	1	5	0	1	1	1	0	0	0	0	0	7	0
25	0	1	1	1	4	1	5	0	1	1	1	0	0	0	0	7	9	1
24	0	0	1	0	4	1	1	0	1	1	1	0	0	0	0	0	6	0
51	0	0	1	1	4	1	33	0	1	1	1	0	0	0	0	9	6	1
24	0	0	1	0	4	1	1	0	1	1	1	0	0	0	0	5	8	1
28	0	0	1	0	4	1	6	0	1	1	1	0	0	0	0	2	8	0
28	0	1	1	1	4	1	9	0	1	1	1	0	0	0	0	8	8	1
23	0	0	1	1	4	1	2	0	1	1	1	0	0	0	0	0	10	0
25	0	0	1	1	4	1	3	0	0	1	1	0	0	0	0	1	8	0
31	0	1	1	1	4	1	6	0	1	1	1	0	0	0	0	2	8	0
22	0	0	1	0	4	1	1	1	1	1	0	0	0	0	0	0	6	0
25	0	0	1	0	4	1	2	0	0	1	1	0	0	0	0	0	4	0
44	0	1	1	1	4	1	25	1	1	1	1	1	0	0	0	9	5	1
25	0	0	1	1	4	1	2	1	1	1	1	0	0	1	0	4	8	0
40	0	1	1	1	4	0	20	1	0	1	0	0	0	0	0	1	8	0
23	0	0	1	0	4	1	1	0	1	1	1	0	0	0	0	0	8	0
33	0	1	1	1	4	1	5	0	1	1	1	0	0	0	0	3	8	0
27	0	0	1	0	4	1	9	0	1	0	0	0	0	0	0	13	6	1
34	0	1	1	1	4	1	9	0	1	1	1	0	0	0	0	0	7	0
38	0	1	1	1	4	0	18	0	1	1	0	0	0	0	0	3	8	0
48	0	1	1	1	4	0	28	1	1	1	1	0	0	0	0	0	6	0
40	0	1	1	1	4	0	17	0	1	1	0	1	0	1	0	4	6	0
37	0	1	1	1	4	1	19	0	1	1	1	0	0	1	0	12	3	1
36	0	1	1	1	4	0	13	0	0	1	0	0	0	0	0	0	8	0
27	0	1	1	0	4	1	3	0	1	0	1	1	0	0	0	6	5	1
38	0	1	0	1	4	1	17	0	1	1	1	1	0	1	0	7	5	1
25	0	0	1	1	4	1	2	0	1	1	1	0	0	0	0	7	6	1
33	0	1	1	1	4	1	11	0	1	1	1	0	0	0	0	4	8	0
32	0	1	1	1	4	1	12	0	1	0	0	0	0	0	0	9	6	1
27	0	1	1	1	4	1	6	0	1	1	1	1	0	0	0	0	9	0
26	0	0	1	1	4	1	5	0	1	1	1	1	0	0	0	0	8	0
54	0	1	1	1	4	0	36	0	1	1	0	0	0	0	0	0	10	0
34	0	1	1	1	4	0	16	1	1	1	1	1	0	0	0	7	9	1
32	0	1	1	1	4	0	11	0	1	1	1	0	0	0	0	13	6	1
29	0	0	1	1	4	1	7	0	1	1	1	1	0	1	0	7	7	1
38	0	1	1	1	4	1	12	0	0	1	0	0	0	1	0	0	8	0
33	0	1	1	1	4	1	12	0	1	1	1	0	0	0	0	0	8	0
36	0	1	1	1	4	1	14	0	1	1	1	1	0	0	0	9	5	1
27	0	0	1	0	4	1	1	0	1	1	1	0	0	0	0	0	8	0
24	0	0	1	0	4	1	4	0	1	1	1	0	0	0	0	18	2	1
26	0	0	1	0	4	1	1	0	1	1	1	0	0	0	0	8	8	1
48	0	1	1	1	4	0	28	0	1	1	1	0	1	0	0	18	3	1
29	0	1	1	1	4	1	7	0	1	1	1	0	0	0	0	0	8	0
29	0	1	1	1	4	0	10	0	0	1	0	0	0	0	0	1	8	0
40	0	1	1	1	4	0	20	0	1	1	0	0	0	0	0	0	5	0
25	0	1	1	1	4	1	8	0	1	1	1	0	0	0	0	0	7	0
27	0	0	1	1	4	1	1	0	1	1	1	1	0	0	0	5	7	1
31	0	1	1	1	4	0	10	0	1	1	1	0	0	0	0	0	8	0
50	0	1	1	1	4	0	32	0	1	1	0	1	0	1	0	6	4	1
29	0	0	1	0	4	1	6	0	1	1	1	0	0	1	0	0	7	0
28	0	1	1	1	4	1	7	0	1	1	1	0	0	0	0	0	8	0
30	0	1	1	1	4	1	10	0	1	0	0	0	0	0	0	0	8	0
38	0	1	1	1	4	0	17	0	1	1	0	0	0	0	0	5	7	1
27	0	0	1	1	4	1	4	0	1	0	0	0	0	0	0	8	4	1
35	0	1	1	1	4	0	14	0	1	1	1	0	0	0	0	0	6	0
37	0	1	1	1	4	0	14	0	1	1	0	1	0	0	0	7	4	1
26	0	0	1	0	4	1	4	0	1	1	1	0	0	0	0	0	6	0
26	0	0	1	1	4	1	4	0	1	1	1	0	0	0	0	15	4	1
45	0	1	1	1	4	0	30	0	1	0	0	0	0	0	0	2	6	0
45	0	1	1	1	4	0	25	0	1	1	0	0	0	0	0	2	6	0
29	0	1	1	1	4	1	9	0	1	1	1	0	0	1	0	14	5	1
37	0	1	1	1	4	1	20	1	1	1	1	0	0	0	0	7	6	1
42	0	1	1	1	4	0	22	0	1	1	0	0	0	0	0	3	7	0
31	0	0	1	1	4	1	10	0	1	1	1	0	0	0	0	10	6	1
28	0	0	1	1	4	1	7	0	1	0	1	0	0	1	1	10	4	1
22	0	0	1	0	4	1	2	0	1	1	0	0	0	0	0	0	8	0
29	0	1	1	1	4	1	9	0	1	1	1	0	0	0	0	5	6	1
25	0	0	1	0	4	1	3	0	1	0	1	0	0	1	0	10	6	1
51	0	1	1	1	4	0	28	0	1	1	0	1	0	0	0	0	8	0
28	0	1	1	0	4	1	6	0	1	1	1	0	0	0	0	3	5	0
23	0	0	1	1	4	1	3	0	1	1	1	0	0	0	0	1	8	0
40	0	1	1	1	4	0	17	0	1	1	0	0	0	0	0	8	5	1
46	0	1	1	1	4	0	25	0	1	0	0	0	0	0	0	9	4	1
25	0	0	1	0	4	1	5	0	1	1	1	0	0	0	0	16	6	1
42	0	1	1	1	4	0	23	0	1	1	1	0	0	0	0	8	6	1
22	0	0	1	0	4	1	1	0	1	1	1	0	0	0	0	1	6	0
33	0	1	1	1	4	1	11	1	1	1	1	1	0	1	0	14	7	1
40	0	1	0	1	4	0	21	1	1	1	1	0	0	0	0	7	5	1
26	0	1	1	1	4	1	4	0	1	1	1	0	0	0	0	4	7	0
32	0	1	1	1	4	1	10	0	0	0	0	0	0	0	0	12	3	1
54	0	1	1	1	4	0	31	0	1	0	0	0	0	0	0	3	8	0
29	0	0	1	0	4	1	5	0	1	1	1	0	0	0	0	0	10	0
39	0	1	1	1	4	0	17	1	1	1	0	0	0	0	0	0	8	0
38	0	1	1	0	4	1	17	0	1	1	1	0	0	0	0	1	8	0
40	0	1	1	1	4	0	15	0	1	1	1	0	0	0	0	6	6	1
54	0	1	0	1	4	0	33	0	0	1	0	0	0	0	0	4	4	0
36	0	1	1	1	4	0	16	0	0	1	1	0	0	0	0	0	5	0
37	0	0	1	1	4	0	14	0	1	1	0	0	0	0	0	7	6	1
22	0	0	1	1	4	1	1	0	1	0	1	0	0	0	0	5	6	1
26	0	1	0	1	4	1	6	0	0	1	1	0	0	0	0	0	8	0
32	0	1	1	1	4	1	11	0	1	1	1	0	0	0	0	0	8	0
27	0	1	1	1	4	1	4	0	1	1	1	0	0	0	0	1	7	0
52	0	1	1	1	4	0	33	0	1	1	0	0	0	0	0	0	7	0
35	0	1	1	1	4	0	17	0	1	1	1	0	0	0	0	3	5	0
34	0	1	1	1	4	1	15	0	1	1	0	0	0	0	0	3	7	0
28	0	0	1	1	4	1	9	0	1	1	1	0	0	0	0	12	6	1
29	0	1	1	1	4	1	9	0	1	1	1	0	0	0	0	0	7	0
32	0	1	1	1	4	1	8	0	1	1	1	0	0	0	0	5	6	1
32	0	0	1	1	4	1	13	0	1	1	1	1	0	0	0	2	7	0
26	0	1	1	1	4	1	6	0	1	1	1	0	0	0	0	1	7	0
40	0	1	1	1	4	0	20	0	1	1	0	0	0	0	0	12	6	1
50	0	1	1	1	4	0	30	0	1	0	1	1	1	0	0	7	7	1
36	0	1	1	1	4	1	18	0	1	1	1	0	0	0	0	0	6	0
36	0	1	1	1	4	0	14	0	1	1	1	0	0	0	0	4	8	0
31	0	1	1	1	4	1	9	0	1	1	1	1	0	0	0	7	6	1
37	0	1	1	1	4	0	18	1	1	0	0	0	0	0	0	5	6	1
31	0	1	1	1	4	0	11	0	1	1	1	0	0	0	1	8	6	1
35	0	1	1	1	4	1	16	0	1	1	1	0	0	0	0	2	7	0
29	0	1	1	1	4	1	8	0	0	1	1	0	0	0	0	2	5	0
35	0	1	1	1	4	1	13	0	1	1	0	0	0	0	0	8	3	1
40	0	1	1	0	4	0	22	0	1	1	0	0	0	0	0	0	8	0
50	0	1	1	1	4	0	32	1	1	1	0	0	0	0	0	1	7	0
33	0	1	1	1	4	0	14	0	1	1	1	0	0	0	0	0	10	0
32	0	0	1	0	4	1	10	0	1	0	1	0	0	0	0	25	2	1
50	0	1	1	1	4	0	32	0	1	1	0	0	0	0	0	0	8	0
34	0	1	1	1	4	1	10	0	1	1	1	0	0	0	0	17	4	1
26	0	1	1	1	4	1	5	0	1	0	1	0	0	0	0	0	7	0
31	0	1	1	1	4	1	7	0	1	1	1	0	0	0	0	4	8	0
49	0	1	1	1	4	1	30	1	1	0	0	1	0	0	0	9	6	1
30	0	1	1	1	4	1	10	0	1	1	1	0	0	0	0	2	2	0
45	0	1	1	1	4	0	25	0	1	1	0	0	0	0	0	8	7	1
35	0	1	1	1	4	1	10	0	1	1	1	0	0	0	0	7	6	1
57	0	0	1	1	4	0	39	1	1	0	0	0	0	0	0	4	6	0
34	0	1	1	1	4	0	12	0	1	1	1	1	0	0	0	0	8	0
36	0	1	1	0	4	1	13	0	1	1	1	0	0	0	0	9	6	1
48	0	1	1	1	4	0	30	0	1	1	0	0	0	0	0	14	4	1
42	0	1	1	1	4	0	21	0	1	1	0	1	0	0	0	4	6	0
55	0	1	0	1	4	0	34	0	1	1	0	0	0	0	0	0	6	0
45	0	1	1	1	4	0	26	0	1	1	0	1	0	0	0	4	4	0
32	0	1	1	1	4	1	12	1	1	1	1	0	0	0	0	9	9	1
32	0	1	1	1	4	1	9	1	1	1	1	0	0	0	0	2	8	0
24	0	0	1	0	4	1	5	0	1	1	1	0	1	1	0	13	6	1
26	0	0	1	0	4	1	2	0	1	1	1	0	0	0	0	0	10	0
34	0	1	1	1	4	1	9	0	1	1	1	1	0	1	0	0	8	0
51	0	1	1	1	4	0	33	0	1	0	1	0	0	0	0	0	8	0
35	0	1	1	1	4	0	13	0	1	1	0	0	0	0	0	9	4	1
30	0	1	1	1	4	1	7	0	1	1	1	0	0	0	0	0	8	0
33	1	1	1	1	4	0	13	0	1	1	0	1	0	0	0	0	7	0
29	0	0	1	1	4	1	9	0	1	1	1	1	1	0	0	0	8	0
24	0	1	1	1	4	1	3	0	1	0	0	0	0	0	0	2	8	0
26	0	1	1	1	4	1	6	0	1	1	1	0	0	0	0	1	8	0
40	0	1	1	1	4	0	17	0	1	0	0	0	0	0	0	0	8	0
31	0	0	1	1	4	1	9	0	1	1	1	0	0	1	0	4	4	0
47	0	1	1	1	4	0	28	0	1	1	1	0	0	0	0	16	3	1
29	0	0	0	1	4	1	10	0	1	1	1	1	0	0	0	0	8	0
38	0	1	1	1	4	0	20	0	1	1	1	0	0	0	0	1	6	0
46	0	1	1	1	4	0	27	0	1	1	1	0	0	0	0	4	8	0
25	0	1	1	1	4	1	4	0	1	1	1	1	0	0	0	3	10	0
38	0	1	1	1	4	0	17	0	1	1	1	0	0	0	0	0	8	0
36	0	1	1	1	4	0	3	0	0	1	1	0	0	0	0	7	6	1
40	0	1	1	1	4	0	20	0	1	1	1	0	0	0	0	2	7	0
49	0	1	1	1	4	0	29	0	1	1	0	0	0	0	0	4	8	0
44	0	1	1	1	4	0	22	0	1	0	0	0	0	0	0	8	5	1
26	0	1	1	1	4	1	7	0	1	1	1	1	0	0	0	0	8	0
54	0	1	0	1	4	0	32	0	1	1	0	0	0	0	0	11	4	1
34	0	1	1	1	4	0	18	0	1	1	1	0	0	0	0	1	8	0
22	0	1	1	1	4	0	22	0	1	1	0	0	0	0	0	0	9	0
29	0	1	1	1	4	1	9	0	1	1	1	0	0	0	0	0	8	0
26	0	1	1	0	4	1	4	0	1	0	0	0	0	0	0	6	6	1
33	0	1	1	1	4	1	7	0	1	1	1	0	1	0	0	1	6	0
28	0	1	0	1	4	1	5	0	0	1	1	0	0	0	0	4	7	0
35	0	1	1	1	4	0	13	1	1	1	1	0	0	1	0	0	7	0
39	0	1	1	1	4	0	8	0	0	1	0	0	0	1	0	4	6	0
35	0	1	1	1	4	1	15	0	0	1	0	0	0	0	0	12	5	1
29	0	1	1	1	4	1	5	0	1	1	1	0	0	0	0	0	8	0
47	0	1	1	1	4	0	26	1	1	1	0	0	0	0	0	1	8	0
33	0	1	1	1	4	1	8	0	1	1	1	0	0	0	0	9	6	1
28	0	1	1	1	4	1	5	0	1	1	1	0	0	0	0	0	8	0
43	0	1	1	1	4	0	24	1	1	1	0	0	0	0	0	0	8	0
39	0	1	1	1	4	1	17	1	1	1	1	0	0	0	0	20	4	1
30	0	1	1	1	4	1	10	0	1	1	1	1	0	0	0	13	4	1
46	0	0	1	0	4	0	27	0	1	0	0	0	0	0	0	1	8	0
32	0	1	1	1	4	0	12	0	1	1	1	1	0	0	0	0	6	0
48	0	1	1	1	4	0	30	1	0	1	0	1	0	1	0	0	8	0
38	0	1	1	1	4	0	19	0	0	1	1	0	0	0	0	7	4	1
30	0	1	1	1	4	1	10	0	1	0	1	0	0	0	0	2	7	0
33	0	1	1	1	4	0	13	0	1	1	1	1	0	0	0	6	4	1
24	0	0	1	1	4	1	3	0	1	1	1	1	0	0	0	5	6	1
34	0	1	1	1	4	1	9	0	1	1	1	0	0	0	0	8	8	1
29	0	1	1	1	4	1	7	0	1	0	0	0	0	0	0	1	8	0
32	0	1	1	1	4	1	10	0	0	1	1	0	0	0	0	6	5	1
40	0	1	1	1	4	1	20	1	1	1	1	0	0	0	0	12	6	1
48	0	1	1	1	4	0	27	0	1	1	0	0	0	0	0	8	5	1
22	0	0	1	1	4	1	2	0	1	1	1	0	0	0	0	0	8	0
28	0	0	1	1	4	1	4	0	1	1	1	0	0	0	0	0	10	0
38	0	1	1	1	4	1	20	1	1	1	1	0	0	1	0	0	6	0
41	0	1	1	1	4	1	21	1	1	0	1	0	0	0	0	2	7	0
31	0	1	1	1	4	1	10	0	1	1	1	0	0	0	0	10	8	1
34	0	1	1	1	4	0	13	0	0	1	1	0	0	1	0	3	5	0
31	0	1	1	1	4	1	8	0	1	1	1	0	0	0	0	0	10	0
40	0	1	1	1	4	0	20	1	1	1	1	0	0	0	0	8	6	1
43	0	1	1	1	4	0	23	0	0	0	0	0	0	0	0	1	7	0
44	0	1	1	1	4	0	24	1	1	0	1	0	0	0	0	10	4	1
42	0	1	1	1	4	0	23	0	1	0	0	1	0	0	0	7	5	1
34	0	1	1	1	4	0	12	0	1	0	1	0	0	0	0	0	8	0
44	0	1	1	1	4	0	24	0	1	1	1	0	0	0	0	11	4	1
25	0	1	0	1	4	1	5	0	1	1	1	0	0	0	0	8	4	1
30	0	1	1	1	4	1	9	0	1	1	1	0	0	0	0	0	5	0
48	0	1	1	1	4	0	29	1	1	1	1	0	0	0	0	2	6	0
29	0	1	1	1	4	0	8	0	1	1	1	1	0	0	0	1	8	0
26	0	0	1	0	4	1	6	0	1	1	1	0	0	0	0	0	8	0
31	0	1	1	1	4	1	7	0	1	1	1	0	0	0	0	3	6	0
39	0	1	1	1	4	0	17	0	0	1	1	0	0	0	0	4	4	0
48	0	1	1	1	4	0	27	0	1	0	0	0	0	0	0	5	6	1
50	0	1	1	1	4	0	30	0	1	1	0	0	0	0	0	8	5	1
30	0	1	1	1	4	1	7	0	1	1	1	0	0	0	0	7	5	1
26	0	0	1	1	4	0	7	1	1	1	1	1	0	0	0	4	6	0
44	0	1	1	1	4	0	24	0	1	0	0	0	0	0	0	7	6	1
29	0	1	1	1	4	1	7	0	1	1	1	0	0	0	0	4	6	0
48	0	1	0	1	4	0	20	0	0	1	0	1	0	0	1	0	6	0
24	0	0	1	1	4	1	1	0	0	1	1	0	0	0	0	0	8	0
41	0	1	1	1	4	0	21	1	1	1	0	0	0	0	0	3	8	0
34	0	1	1	1	4	1	11	0	1	1	1	0	0	0	0	6	6	1
36	0	1	1	1	4	0	16	0	1	1	1	1	0	0	0	0	10	0
43	0	1	1	1	4	0	26	0	0	0	0	0	0	1	0	9	5	1
30	0	1	1	1	4	1	8	0	1	1	1	0	0	1	0	0	10	0
23	0	0	1	0	4	1	1	0	1	1	1	0	0	0	0	0	9	0
25	0	0	1	0	4	1	3	0	1	1	1	0	0	0	0	0	5	0
23	0	0	1	0	4	1	2	0	1	1	1	0	0	0	0	2	6	0
30	0	1	1	1	4	1	7	0	1	1	1	0	0	0	0	0	8	0
28	0	1	1	1	4	1	7	1	1	1	1	1	0	0	0	4	6	0
30	0	1	1	1	4	0	9	0	1	1	1	0	0	0	0	1	6	0
38	0	1	1	1	4	0	15	0	1	1	0	1	0	0	0	5	5	1
25	0	1	1	1	4	1	6	0	1	1	0	1	0	0	0	4	6	0
28	0	1	1	1	4	1	10	0	1	1	1	0	0	0	0	0	6	0
29	0	1	1	1	4	1	7	0	1	1	1	0	0	0	0	0	8	0
25	0	0	1	0	4	1	4	0	1	1	1	1	0	0	0	2	6	0
22	0	0	1	1	4	1	2	0	1	1	1	0	0	0	0	2	6	0
49	0	0	1	1	4	0	32	0	1	1	0	0	0	0	0	0	8	0
29	0	1	1	1	4	1	10	0	1	1	1	1	0	0	0	1	8	0
22	0	0	1	0	4	1	1	0	1	1	0	0	0	0	0	0	6	0
26	0	0	1	0	4	1	3	0	1	1	1	0	0	0	0	1	8	0
50	0	1	1	1	4	0	31	0	0	1	1	0	0	1	0	12	3	1
53	0	1	1	1	4	0	39	0	1	1	1	0	0	0	0	0	6	0
50	0	1	1	1	4	0	32	0	1	1	1	0	1	0	0	8	5	1
29	0	1	1	1	4	0	10	0	1	1	1	1	0	0	0	0	7	0
32	0	1	1	1	4	0	12	0	0	1	0	0	0	1	0	1	5	0
33	0	1	1	1	4	1	8	0	1	1	1	1	0	0	0	0	8	0
25	0	1	1	1	4	1	7	0	1	1	1	0	0	0	0	0	8	0
25	0	0	1	0	4	1	2	0	1	1	1	0	0	0	0	0	8	0
47	0	1	1	1	4	0	28	0	1	1	1	0	0	0	0	13	6	1
37	0	1	1	1	4	0	16	0	1	1	1	1	0	0	0	2	6	0
50	0	1	1	0	4	0	25	0	1	1	1	0	0	0	0	11	4	1
35	0	1	1	1	4	0	11	0	1	1	1	0	0	0	0	0	10	0
50	0	0	1	0	4	0	30	0	1	1	1	0	0	0	0	0	6	0
42	0	1	1	1	4	0	22	0	1	1	0	1	1	0	0	4	8	0
47	0	1	1	1	4	0	27	0	1	1	0	0	0	0	0	0	6	0
35	0	1	1	1	4	0	13	0	1	1	1	0	0	0	0	17	2	1
47	0	1	1	1	4	0	27	0	1	1	0	0	0	0	0	1	7	0
33	0	1	1	1	4	0	14	0	1	1	0	0	0	0	0	8	5	1
33	0	1	1	1	4	1	12	0	0	1	0	0	0	0	0	0	8	0
37	0	1	1	0	4	0	14	0	1	1	0	0	0	0	0	3	10	0
47	0	1	1	1	4	0	27	1	1	1	0	0	0	0	0	0	8	0
28	0	1	1	1	4	1	5	0	1	1	1	0	0	0	0	3	6	0
26	0	1	1	1	4	1	7	0	1	1	1	0	0	0	0	0	8	0
25	0	1	1	1	4	1	3	0	1	0	0	0	0	0	0	0	8	0
38	0	1	1	1	4	0	19	1	0	0	0	0	0	0	0	0	6	0
24	1	0	1	0	4	1	2	0	1	1	0	0	0	0	1	0	7	0
22	0	0	1	1	4	1	2	0	1	0	0	0	0	0	0	0	10	0
26	0	0	1	1	4	1	3	0	1	0	0	0	0	0	0	0	8	0
25	0	0	1	0	4	1	1	0	1	1	1	0	0	0	0	0	7	0
55	0	1	1	1	4	0	36	0	1	1	0	0	0	0	0	0	5	0
48	0	1	1	1	4	0	29	0	1	1	0	0	0	0	0	9	4	1
24	0	0	1	0	4	1	1	0	1	1	1	0	0	0	0	0	8	0
26	0	0	1	0	4	1	3	0	1	1	1	0	0	0	0	8	7	1
25	0	0	1	0	4	1	1	0	1	1	0	0	0	0	0	8	6	1
37	0	1	1	1	4	0	15	0	1	1	0	0	0	0	0	8	6	1
35	0	1	1	1	4	0	11	0	1	1	1	1	0	0	0	10	6	1
24	0	0	1	0	4	1	2	1	1	0	0	0	0	0	0	3	7	0
55	0	1	1	1	4	0	34	0	1	0	0	0	0	0	0	4	7	0
24	0	0	1	0	4	1	1	0	1	1	0	0	0	0	0	0	8	0
24	0	0	1	0	4	1	1	0	1	1	1	0	0	0	0	10	5	1
26	0	0	1	1	4	1	3	0	1	1	1	0	0	0	0	0	8	0
28	0	1	1	1	4	1	6	0	1	1	0	0	0	0	0	4	10	0
25	0	0	1	1	4	1	1	0	1	1	1	0	0	0	0	0	10	0
22	0	0	1	0	4	1	1	0	1	0	0	0	0	0	0	1	8	0
38	0	0	1	0	4	0	15	0	1	1	1	0	0	0	1	24	6	1
28	0	1	1	1	4	1	9	0	1	0	1	0	0	0	0	0	8	0
38	0	1	1	1	4	0	17	0	1	1	0	0	0	0	0	0	8	0
52	0	1	1	1	4	0	26	0	0	0	0	0	0	0	0	0	8	0
28	0	0	1	1	4	0	8	0	1	1	1	0	0	0	0	3	7	0
32	0	0	1	1	4	0	10	0	1	1	1	0	0	1	0	6	6	1
39	0	1	1	1	4	1	13	0	1	1	1	0	0	0	0	1	7	0
30	0	1	1	1	4	1	3	0	1	1	1	0	0	0	0	3	7	0
32	0	1	1	1	4	1	10	0	1	1	1	0	0	0	0	1	8	0
25	1	1	1	1	4	1	1	0	1	1	1	0	0	0	0	0	6	0
34	0	0	1	1	4	1	11	0	1	1	1	0	0	0	0	12	6	1
36	0	1	1	1	4	1	14	0	1	1	1	0	0	0	0	6	6	1
53	0	1	1	0	4	0	33	1	1	1	0	0	0	0	0	20	4	1
37	0	1	1	1	4	0	14	0	1	1	1	0	0	0	0	0	8	0
50	0	1	1	1	4	0	29	1	1	1	1	0	0	0	0	2	8	0
53	0	1	1	1	4	0	33	1	1	1	0	0	0	0	0	9	5	1
35	0	1	1	1	4	1	11	0	1	1	0	0	0	0	0	2	4	0
45	0	1	1	1	4	0	16	0	1	0	1	0	0	0	0	0	6	0
29	0	1	1	1	4	1	5	0	1	1	1	0	0	0	0	3	8	0
41	0	1	1	1	4	0	23	0	1	1	0	0	0	0	0	0	9	0
36	0	1	1	1	4	0	17	0	1	1	1	0	0	0	0	5	5	1
30	0	1	1	1	4	1	10	1	1	1	1	0	0	0	0	8	6	1
22	0	0	1	1	4	1	2	0	1	1	1	0	0	0	0	2	7	0
47	0	1	1	1	4	0	27	0	0	1	0	0	1	0	0	2	8	0
29	0	1	1	1	4	1	7	0	1	1	1	0	0	0	0	4	6	0
31	0	1	1	1	4	0	9	0	1	1	1	0	0	0	0	5	5	1
39	0	1	1	1	4	0	16	0	1	1	1	0	0	0	0	6	5	1
36	0	1	1	1	4	0	15	0	1	1	1	0	0	0	0	2	4	0
45	0	1	1	1	4	0	27	1	1	1	0	1	1	1	0	4	6	0
38	0	1	1	1	4	0	17	1	1	0	0	1	0	0	0	2	8	0
23	0	0	1	0	4	1	1	0	1	1	1	0	0	0	0	2	7	0
29	0	1	1	1	4	1	7	1	1	1	1	0	0	0	0	0	6	0
37	0	0	1	0	4	1	16	0	1	1	1	0	0	0	0	11	5	1
32	0	1	1	1	4	1	10	0	1	1	1	0	0	0	0	1	8	0
49	0	1	1	1	4	0	30	0	1	1	0	0	0	0	0	5	5	1
32	0	1	1	1	4	1	15	0	1	1	1	0	0	0	0	10	6	1
33	0	1	1	1	4	1	15	0	1	1	1	0	0	0	0	0	6	0
36	0	1	1	1	4	0	16	0	1	1	1	0	0	0	0	4	7	0
38	0	0	1	0	4	0	15	0	1	1	1	0	0	0	1	25	6	1
37	0	0	1	1	4	1	16	0	1	1	1	0	0	0	0	0	8	0
31	0	1	1	1	4	1	9	0	1	1	1	0	0	0	0	4	6	0
23	0	0	1	1	4	1	1	0	1	1	1	0	0	0	0	0	10	0
28	0	1	1	0	4	1	4	0	1	1	1	0	0	0	0	4	7	0
35	0	1	1	1	4	1	15	0	1	1	1	0	0	0	0	1	8	0
29	0	1	1	1	4	1	5	0	1	1	1	0	0	0	0	4	7	0
28	0	0	1	0	4	1	7	0	1	1	1	0	0	0	0	5	6	1
41	0	0	1	1	4	0	21	0	1	1	1	0	0	0	0	1	8	0
30	0	1	1	1	4	1	10	0	1	1	1	0	0	0	0	0	8	0
30	0	1	1	1	4	1	6	0	1	1	1	0	0	0	0	0	6	0
27	0	1	1	1	4	1	4	0	1	1	1	0	0	0	0	4	7	0
26	0	0	1	1	4	1	5	0	1	1	1	0	0	0	0	2	8	0
36	0	1	1	1	4	0	14	0	1	1	1	0	0	0	0	6	8	1
29	0	1	1	1	4	1	7	0	1	1	1	0	0	0	0	3	8	0
30	0	1	1	1	4	1	7	0	1	0	0	0	0	0	0	0	8	0
35	0	1	1	1	4	0	13	0	1	1	1	0	0	0	0	3	8	0
32	0	0	1	1	4	1	10	0	1	1	1	0	0	0	0	1	6	0
41	0	1	1	1	4	0	20	0	1	1	0	0	0	0	0	0	6	0
35	0	1	1	1	4	1	15	0	1	1	1	0	0	0	0	0	6	0
30	0	1	1	0	4	1	7	0	1	1	1	0	0	0	0	3	8	0
31	0	1	1	1	4	1	12	0	1	1	1	0	0	0	0	0	10	0
34	0	1	1	1	4	0	13	0	1	1	1	0	0	0	0	0	7	0
32	0	1	1	1	4	1	13	0	1	1	1	1	0	0	0	1	8	0
32	0	1	1	1	4	1	10	0	1	1	0	0	0	0	0	0	5	0
35	0	1	1	1	4	1	15	0	1	1	1	0	0	0	0	0	8	0
30	0	0	1	1	4	1	7	0	1	1	1	0	0	0	0	6	5	1
31	0	1	1	0	4	1	10	0	1	1	1	0	0	0	0	0	8	0
34	0	1	1	1	4	1	15	0	1	1	1	0	0	0	0	2	6	0
35	0	1	1	1	4	0	13	0	1	1	1	0	0	0	0	0	6	0
35	0	1	1	1	4	1	13	1	1	1	1	0	1	0	0	4	7	0
32	0	1	1	1	4	1	9	0	1	1	1	0	0	0	0	0	4	0
24	0	0	1	0	4	1	4	0	1	1	1	0	0	0	0	4	8	0
30	0	1	1	1	4	1	7	0	1	1	1	0	0	0	0	0	9	0
30	0	1	1	1	4	1	12	0	1	1	1	0	0	0	0	7	8	1
35	0	1	1	1	4	0	15	0	1	1	1	0	0	0	0	0	7	0
41	0	1	1	1	4	0	22	0	1	1	0	1	1	1	0	1	9	0
24	0	0	1	0	4	1	1	0	1	1	1	0	0	0	0	1	8	0
42	0	1	1	1	4	0	21	0	0	1	0	0	0	0	0	7	6	1
36	0	1	1	1	4	0	15	0	1	1	1	0	0	0	0	3	7	0
44	0	1	1	1	4	0	20	0	1	1	1	0	0	0	0	5	8	1
27	0	0	1	1	4	1	6	0	1	1	0	0	0	0	0	1	8	0
32	0	1	1	1	4	0	8	0	1	1	1	0	0	0	0	2	8	0
40	0	1	1	1	4	0	20	1	1	1	0	0	0	0	0	0	8	0
40	0	1	1	1	4	1	20	0	1	1	1	0	0	0	0	0	8	0
27	0	1	1	1	4	1	3	0	1	1	1	0	0	0	0	9	8	1
31	0	0	1	0	4	0	9	0	1	1	1	0	0	1	0	0	8	0
35	0	1	1	1	4	0	16	0	1	1	1	0	0	0	0	1	8	0
35	0	1	1	1	4	1	14	0	1	1	1	0	0	0	0	3	4	0
37	0	1	1	1	4	1	10	0	1	1	1	0	0	0	0	9	8	1
50	0	1	1	1	4	0	32	0	1	0	0	0	0	0	0	2	7	0
38	0	1	0	1	4	0	18	1	1	0	0	0	0	0	0	4	7	0
38	0	1	1	1	4	0	15	0	1	1	1	0	0	0	0	2	7	0
41	0	1	1	1	4	0	18	0	1	1	1	0	0	0	0	0	8	0
26	0	0	1	1	4	1	3	0	1	0	0	0	0	0	0	0	5	0
39	0	1	1	0	4	0	13	1	1	1	0	1	0	1	0	13	6	1
23	0	0	1	1	4	1	2	0	1	1	1	0	0	0	0	0	7	0
25	0	0	1	1	4	1	3	0	1	1	1	0	0	0	0	1	8	0
24	0	0	1	0	4	1	3	0	1	1	1	0	0	0	0	4	8	0
37	0	1	1	1	4	1	17	0	1	0	0	0	0	0	0	3	8	0
55	0	1	1	1	4	0	33	0	1	0	0	0	0	0	0	3	8	0
31	0	1	1	1	4	1	4	0	1	1	1	1	0	0	0	0	8	0
42	0	1	1	1	4	0	22	0	1	1	0	0	0	0	0	4	8	0
29	0	1	1	1	4	1	6	0	1	1	1	0	0	0	0	6	9	1
35	0	1	1	0	4	1	3	0	1	1	1	0	0	0	0	0	8	0
27	0	1	1	1	4	1	7	0	1	1	1	0	0	0	0	7	6	1
40	0	1	1	1	4	0	20	0	1	0	0	0	0	0	0	9	6	1
31	0	1	1	1	4	1	10	0	1	1	1	0	0	0	0	8	5	1
30	0	1	1	1	4	1	10	0	1	1	1	0	0	0	0	0	8	0
29	0	1	1	1	4	1	7	0	1	1	1	0	0	0	0	2	6	0
34	0	1	1	1	4	1	7	1	1	1	1	0	0	0	0	0	8	0
30	0	1	1	1	4	1	6	0	1	1	1	0	0	0	0	2	8	0
23	0	0	1	0	4	1	1	0	1	1	1	0	0	0	0	3	4	0
